# Supplementary material for: Secondary cell wall composition and candidate gene expression in developing willow (Salix purpurea) stems
Source: Planta. 2014 Feb 7;239(5):1041–53. doi: 10.1007/s00425-014-2034-1 (PMC3997797; doi:10.1007/s00425-014-2034-1)
Supplement: Supplementary file 1 — Supplementary material 1 (XLSX 28 kb) [file 425_2014_2034_MOESM1_ESM.xlsx]

## Sheet: all
Supplemental Table S1. Transcripts from willow RNA-Seq identified from sequence similarity to genes responsible for synthesis of cellulose, xylan and lignin. Transcripts with with ppm > 10 at any stage listed.
				closest Arabidopsis gene				Transcript abundance (ppm)						normalised transcript abundance
Gene Name	JGI v3.0	gene family	Poplar gene name	AGI	gene	product / process	CATEGORY	0week	2week	4week	6week	sum	IRX3 corrn.	0week	2week	4week	6week
POPTR_0002s25970	Potri.002G257900	GT2		AT5G44030	AtCESA4 (IRX5) *	cellulose 2o	1 cellulose	82.8158	721.237	970.602	1133.25	2907.9	0.99813	0.113918	0.992107	1.33512	1.55885
POPTR_0004s05830	Potri.004G059600	GT2		AT4G18780	AtCESA8 (IRX1) *	cellulose 2o	1 cellulose	56.7833	768.62	687.983	882.916	2396.3	0.962003	0.0947849	1.28301	1.14841	1.4738
POPTR_0018s11290	Potri.018G103900	GT2		AT5G17420	AtCESA7 (IRX3) *	cellulose 2o	1 cellulose	88.6731	549.582	684.712	781.505	2104.47	1	0.168542	1.0446	1.30144	1.48542
POPTR_0006s19580	Potri.006G181900	GT2		AT5G17420	AtCESA7 (IRX3) *	cellulose 2o	1 cellulose	60.3628	669.599	610.642	755.375	2095.98	0.963465	0.115197	1.27787	1.16536	1.44157
POPTR_0011s07040	Potri.011G069600	GT2		AT4G18780	AtCESA8 (IRX1) *	cellulose 2o	1 cellulose	51.4141	356.646	470.006	459.73	1337.8	0.988382	0.153728	1.06637	1.40531	1.37459
POPTR_0018s01540	Potri.018G029400	GT2		AT4G32410	AtCESA1	cellulose	1 cellulose	224.367	364.023	376.313	278.104	1242.81	0.618052	0.722131	1.17162	1.21117	0.895083
POPTR_0005s02770	Potri.005G027600	GT2		AT5G64740	AtCESA6	cellulose	1 cellulose	255.932	256.774	350.725	226.942	1090.37	0.154217	0.938878	0.941969	1.28662	0.832529
POPTR_0016s05520	Potri.016G054900	GT2		AT5G05170	AtCESA3	cellulose	1 cellulose	161.727	267.414	276.078	189.666	894.885	0.531608	0.722894	1.1953	1.23403	0.847779
POPTR_0001s27320	Potri.001G266400	GT2		AT5G05170	AtCESA3	cellulose	1 cellulose	118.773	246.418	210.281	186.012	761.484	0.700482	0.623903	1.29441	1.10459	0.977101
POPTR_0005s21620	Potri.005G194200	GT2		AT2G21770	AtCESA9	cellulose	1 cellulose	109.824	263.3	191.235	164.085	728.444	0.516977	0.603063	1.44582	1.0501	0.901016
POPTR_0007s07120	Potri.007G076500	GT2		AT4G39350	AtCESA2	cellulose	1 cellulose	115.356	243.581	205.856	156.959	721.752	0.542718	0.639313	1.34994	1.14087	0.869876
POPTR_0005s08970	Potri.005G087500	GT2		AT4G39350	AtCESA2	cellulose	1 cellulose	82.3277	257.483	146.985	109.634	596.43	0.301294	0.552136	1.72683	0.985766	0.735266
POPTR_0009s06560	Potri.009G060800	GT2		AT5G05170	AtCESA3	cellulose	1 cellulose	78.2601	158.888	171.419	110.182	518.748	0.623146	0.603453	1.22516	1.32179	0.849597
POPTR_0006s26810	Potri.006G251900	GT2		AT4G32410	AtCESA1	cellulose	1 cellulose	75.9823	84.9766	87.7293	87.1587	335.847	0.982608	0.904963	1.01209	1.04487	1.03808
POPTR_0002s06710	Potri.002G066600	GT2		AT4G39350	AtCESA2	cellulose	1 cellulose	45.3941	84.6929	70.9915	54.6341	255.713	0.457816	0.71008	1.32481	1.11049	0.854617
POPTR_0013s02050	Potri.013G019800	GT2		AT5G64740	AtCESA6	cellulose	1 cellulose	24.5681	26.8123	39.6321	25.3984	116.411	0.407286	0.844186	0.921298	1.3618	0.872716
POPTR_0006s05110	Potri.006G052600	GT2		AT5G05170	AtCESA3	cellulose	1 cellulose	14.6433	28.9403	29.8203	15.3487	88.7525	0.381833	0.659959	1.30431	1.34397	0.691753
POPTR_0001s44250	Potri.001G416800	GT8	PtGT8D (IRX8)	AT5G54690	IRX8	xylan reducing-end	2 xylan	30.4254	304.44	432.683	505.228	1272.78	0.995417	0.0956191	0.956776	1.35981	1.5878
POPTR_0001s12940	Potri.001G068100	GT47	PtGT47 (IRX10)	AT1G27440	IRX10	xylan extension	2 xylan	37.9098	307.561	407.287	494.63	1247.39	0.996521	0.121565	0.986257	1.30605	1.58613
POPTR_0004s23540	Potri.004G226800	DUF579		AT1G09610	GXM3	xylan glucuronic acid methylation	2 xylan	17.8973	179.033	373.427	596.041	1166.4	0.904601	0.0613764	0.613967	1.28062	2.04404
POPTR_0005s18480	Potri.005G141300	DUF579		AT5G67210	IRX15-L	xylan extension	2 xylan	33.6795	255.781	337.258	513.268	1139.99	0.959985	0.118175	0.897488	1.18337	1.80096
POPTR_0005s06280	Potri.005G061600	GT8		AT3G18660	GUX1	xylan glucuronylation	2 xylan	18.3854	214.073	262.611	327.622	822.691	0.99742	0.0893917	1.04084	1.27684	1.59293
POPTR_0008s06990	Potri.008G069900	TBL		AT3G55990	TBL29	xylan acetylation	2 xylan	15.6195	161.158	290.122	317.389	784.289	0.974745	0.0796619	0.82193	1.47967	1.61874
POPTR_0022s00320		DUF579		AT1G09610	GXM3	xylan glucuronic acid methylation	2 xylan	20.6633	148.106	194.505	263.852	627.126	0.98287	0.131797	0.944666	1.24061	1.68292
POPTR_0013s10240	Potri.013G102200	DUF579		AT1G33800	GXM1	xylan glucuronic acid methylation	2 xylan	16.5957	94.0559	153.911	207.938	472.501	0.958775	0.140492	0.796239	1.30295	1.76032
POPTR_0009s01200	Potri.009G006500	GT47	PtGT47C (IRX7)	AT5G22940	IRX7	xylan reducing-end	2 xylan	21.1514	113.208	145.831	162.623	442.813	0.999488	0.191064	1.02262	1.31731	1.469
POPTR_0007s10660	Potri.007G047500	GT43	PtGT43C (IRX14/IRX14-L)	AT4G36890	IRX14	xylan extension	2 xylan	32.866	92.4954	139.097	126.444	390.903	0.964046	0.336309	0.94648	1.42334	1.29387
POPTR_0007s10710	Potri.007G047000	DUF579		AT3G50220	IRX15	xylan extension	2 xylan	6.83352	82.1393	128.708	168.47	386.151	0.976195	0.0707859	0.850851	1.33324	1.74512
POPTR_0014s02980	Potri.014G029900	GT8		AT4G33330	GUX2	xylan glucuronylation	2 xylan	13.9924	94.3397	123.514	152.025	383.871	0.995325	0.145804	0.983035	1.28703	1.58413
POPTR_0007s04030	Potri.007G107200	GT8		AT3G18660	GUX1	xylan glucuronylation	2 xylan	6.18271	75.188	115.818	178.155	375.343	0.947537	0.0658886	0.801272	1.23426	1.89858
POPTR_0014s03980	Potri.014G040300	GT8		AT1G19300	PARVUS	xylan reducing-end	2 xylan	11.5519	97.0351	110.624	132.657	351.867	0.997113	0.131321	1.10309	1.25756	1.50803
POPTR_0006s13320	Potri.006G131000	GT43	PtGT43A (IRX9)	AT2G37090	IRX9	xylan extension	2 xylan	5.20649	77.0322	110.046	119.135	311.42	0.99645	0.0668741	0.989431	1.41348	1.53022
POPTR_0002s13400	Potri.002G132900	GT8		AT1G19300	PARVUS	xylan reducing-end	2 xylan	20.0125	54.6177	73.1078	89.7168	237.455	0.982655	0.337116	0.920052	1.23152	1.51131
POPTR_0012s11100	Potri.012G109200	GT47		AT5G61840	IRX10-L	xylan extension	2 xylan	21.8022	68.5204	76.5708	63.9529	230.846	0.911286	0.377778	1.18729	1.32678	1.10815
POPTR_0005s21030	Potri.005G187900	GT8		AT1G77130	GUX3	xylan glucuronylation	2 xylan	31.4017	62.1365	55.9852	48.2388	197.762	0.728664	0.63514	1.25679	1.13237	0.975693
POPTR_0005s18500	Potri.005G141500	GT43	PtGT43D (IRX14/IRX14-L)	AT4G36890	IRX14	xylan extension	2 xylan	16.7584	56.1782	60.7949	59.5676	193.299	0.968778	0.346787	1.16251	1.25805	1.23265
POPTR_0016s08770	Potri.016G086400	GT43	PtGT43B (IRX9)	AT2G37090	IRX9	xylan extension	2 xylan	4.88109	48.6594	58.4862	65.9629	177.99	0.998577	0.109694	1.09353	1.31437	1.4824
POPTR_0010s19490	Potri.010G187600	TBL		AT3G55990	TBL29	xylan acetylation	2 xylan	1.46433	24.6844	48.2896	60.2985	134.737	0.958129	0.0434722	0.732817	1.4336	1.79011
POPTR_0008s07020	Potri.008G070200	TBL		AT3G55990	TBL29	xylan acetylation	2 xylan	4.39298	46.2477	27.8964	53.9032	132.44	0.85576	0.132678	1.39679	0.842535	1.628
POPTR_0011s13600	Potri.011G132600	GT8		AT5G54690	IRX8	xylan reducing-end	2 xylan	3.25406	41.4243	41.1712	43.6707	129.52	0.962699	0.100496	1.27932	1.2715	1.34869
POPTR_0003s16040	Potri.003G162000	GT47		AT1G27440	IRX10	xylan extension	2 xylan	4.71838	27.3798	45.7886	45.8634	123.75	0.977025	0.152513	0.885002	1.48003	1.48245
POPTR_0012s11150	Potri.012G109600	GT47		AT5G61840	IRX10-L	xylan extension	2 xylan	7.64704	23.4076	25.2029	20.6477	76.9052	0.885663	0.397738	1.21748	1.31086	1.07393
POPTR_0006s25690	Potri.006G240200	GT43	PtGT43F (IRX9-L)	AT1G27600	IRX9-L	xylan extension	2 xylan	12.8535	16.0306	20.0084	19.1859	68.0785	0.941019	0.755218	0.941892	1.17561	1.12728
POPTR_0019s10490	Potri.019G076300	DUF579		AT1G33800	GXM1	xylan glucuronic acid methylation	2 xylan	1.78973	18.1586	18.0846	27.043	65.0759	0.971951	0.110009	1.11615	1.1116	1.66224
POPTR_0002s10790	Potri.002G107300	GT43	PtGT43E (IRX9-L)	AT1G27600	IRX9-L	xylan extension	2 xylan	8.13514	20.4284	15.0063	16.8105	60.3804	0.757017	0.538926	1.35332	0.99412	1.11364
POPTR_0010s19480	Potri.010G187500	TBL		AT3G55990	TBL29	xylan acetylation	2 xylan	8.94866	16.1725	17.8922	14.4351	57.4484	0.838195	0.623074	1.12605	1.24579	1.00508
POPTR_0008s07000	Potri.008G070000	TBL		AT3G55990	TBL29	xylan acetylation	2 xylan	17.2465	10.6398	14.4292	14.0696	56.3851	-0.567295	1.22348	0.754796	1.02362	0.99811
POPTR_0007s12270	Potri.007G031700	GT8		AT1G19300	PARVUS	xylan reducing-end	2 xylan	1.62703	10.4979	13.0824	16.6278	41.8352	0.994036	0.155566	1.00374	1.25086	1.58984
POPTR_0005s03650	Potri.005G033500	GT8		AT3G18660	GUX1	xylan glucuronylation	2 xylan	0.162703	0.851185	4.80972	12.2424	18.066	0.752478	0.0360241	0.188461	1.06492	2.71059
POPTR_0012s00670	Potri.012G006400	O-methyltransferase		AT5G54160	COMT	lignin	3 lignin	176.695	1128.39	1745.35	2531.07	5581.51	0.952971	0.126629	0.808661	1.25081	1.8139
POPTR_0009s09870	Potri.009G095800	Zinc-binding dehydrogenase		AT3G19450	CAD	lignin	3 lignin	283.754	961.13	1340.37	1849.88	4435.14	0.961146	0.255914	0.866831	1.20887	1.66839
POPTR_0009s10270	Potri.009G099800	O-methyltransferase		AT4G34050	CCoAOMT	lignin	3 lignin	100.062	618.244	1176.07	1274.67	3169.05	0.963501	0.126299	0.780352	1.48445	1.6089
POPTR_0001s31220	Potri.001G304800	O-methyltransferase		AT4G34050	CCoAOMT	lignin	3 lignin	95.832	494.113	935.78	1224.24	2749.97	0.944226	0.139394	0.718718	1.36115	1.78074
POPTR_0001s07400	Potri.001G036900	AMP-binding enzyme		AT3G21240	4CL	lignin	3 lignin	62.966	480.068	663.742	943.763	2150.54	0.970679	0.117117	0.892927	1.23456	1.7554
POPTR_0003s17980	Potri.003G181400	NAD dependent epimerase/dehydratase family		AT1G15950	CCR	lignin	3 lignin	112.102	230.671	370.156	484.946	1197.88	0.928921	0.374337	0.770267	1.23604	1.61935
POPTR_0003s18720	Potri.003G188500	AMP-binding enzyme		AT3G21240	4CL	lignin	3 lignin	31.8898	216.201	290.315	390.478	928.884	0.982198	0.137325	0.931014	1.25017	1.68149
POPTR_0001s03440	Potri.001G042900	BAHD acyl transferase		AT5G48930	HCT	lignin	3 lignin	44.4179	165.555	244.334	325.064	779.371	0.965337	0.227968	0.849688	1.25401	1.66834
POPTR_0016s07910	Potri.016G078300	Alcohol dehydrogenase GroES-like domain		AT4G37970	CAD	lignin	3 lignin	275.456	89.5163	107.738	218.171	690.881	-0.55663	1.59481	0.518273	0.62377	1.26315
POPTR_0001s31470	Potri.001G307200	Alcohol dehydrogenase GroES-like domain		AT4G39330	CAD	lignin	3 lignin	20.5006	248.546	221.247	119.683	609.977	0.653196	0.134435	1.62987	1.45086	0.784838
POPTR_0015s00550	Potri.015G003100	O-methyltransferase		AT5G54160	COMT	lignin	3 lignin	14.1552	114.91	182.192	231.875	543.132	0.976197	0.104248	0.846276	1.34179	1.70769
POPTR_0004s08030	Potri.004G082000	AMP-binding enzyme		AT1G65890	4CL	lignin	3 lignin	120.888	199.035	65.9894	109.999	495.912	-0.189426	0.975078	1.60541	0.532267	0.887246
POPTR_0002s01990	Potri.002G018300	Alcohol dehydrogenase GroES-like domain		AT4G39330	CAD	lignin	3 lignin	67.5217	156.76	84.8435	79.6671	388.792	0.213822	0.694682	1.61279	0.872893	0.819637
POPTR_0011s15120	Potri.011G148100	Alcohol dehydrogenase GroES-like domain		AT1G72680	CAD	lignin	3 lignin	54.9936	55.327	65.0274	81.1289	256.477	0.7335	0.857677	0.862877	1.01416	1.26528
POPTR_0019s07600	Potri.019G049500	AMP-binding enzyme		AT1G51680	4CL	lignin	3 lignin	31.239	85.2604	18.6617	49.1524	184.313	0.144364	0.677953	1.85033	0.405	1.06671
POPTR_0001s14970	Potri.001G045500	NAD dependent epimerase/dehydratase family		AT1G15950	CCR	lignin	3 lignin	12.3654	28.0891	39.2473	61.5775	141.279	0.90344	0.350098	0.795278	1.1112	1.74343
POPTR_0001s14890	Potri.001G046400	NAD dependent epimerase/dehydratase family		AT1G15950	CCR	lignin	3 lignin	8.94866	18.3005	29.2431	38.5545	95.0467	0.927556	0.3766	0.770168	1.23068	1.62255
POPTR_0017s02130	Potri.T116700	AMP-binding enzyme		AT1G65890	4CL	lignin	3 lignin	17.2465	25.8193	10.389	15.166	68.6208	-0.238851	1.00532	1.50504	0.605589	0.884046
POPTR_0001s14940	Potri.001G045800	NAD dependent epimerase/dehydratase family		AT1G15950	CCR	lignin	3 lignin	4.71838	11.9166	16.9302	28.5047	62.0699	0.88856	0.304069	0.767946	1.09104	1.83694
POPTR_0011s15130	Potri.011G148200	Zinc-binding dehydrogenase		AT1G72680	CAD	lignin	3 lignin	12.04	11.491	13.852	17.7241	55.1071	0.665558	0.873935	0.834084	1.00546	1.28652
POPTR_0017s02150	Potri.017G138400	AMP-binding enzyme		AT1G65890	4CL	lignin	3 lignin	11.7146	17.8749	6.54122	9.6843	45.815	-0.271505	1.02277	1.56061	0.571099	0.845513
POPTR_0001s45530	Potri.001G451100	O-methyltransferase		AT5G54160	COMT	lignin	3 lignin	23.5919	3.68847	2.69344	5.11623	35.0901	-0.930207	2.6893	0.420457	0.307032	0.583212
POPTR_0018s11380	Potri.018G104800	BAHD acyl transferase		AT5G48930	HCT	lignin	3 lignin	3.57946	11.3491	8.46511	5.48168	28.8754	0.459883	0.49585	1.57215	1.17264	0.759357
POPTR_0006s18490	Potri.006G169600	AMP-binding enzyme		AT3G21240	4CL	lignin	3 lignin	0.976217	10.3561	4.23256	6.21257	21.7774	0.574582	0.179308	1.90217	0.777421	1.1411
