# Supplementary material for: Secondary cell wall composition and candidate gene expression in developing willow (Salix purpurea) stems
Source: Planta. 2014 Feb 7;239(5):1041–53. doi: 10.1007/s00425-014-2034-1 (PMC3997797; doi:10.1007/s00425-014-2034-1)
Supplement: Supplementary file 2 — Supplementary material 2 (XLSX 407 kb) [file 425_2014_2034_MOESM2_ESM.xlsx]

## Sheet: Sheet1
Supplemental Table S2. SCW-associated transcripts from willow RNA-Seq identified from co-expression with the IRX3 orthologue (coefficient of correlation > 0.9).
		Transcript abundance (ppm)				IRX3 corrn		GT family (putative, from CAZy or Nikolovski et al. Plant Physiology 160: 1037-105)	closest Arabidopsis			annotation of equivalent probe in Dharmawardhana et al. 2010		Polplar Phytozome annotation:
Gene	JGI v3.0	0week	2week	4week	6week	R	relative y-intercept for IRX3-corrn		AGI	descriptor	gene		manual annotation	PFAM ID	PFAM Description	Panther ID	Panther Description	KOG ID	KOG Desctiption	EC ID	EC Description	KO ID	KO Description	GO ID	GO Description
POPTR_0018s11290	Potri.018G103900	545	3874	3559	4277	1		GT2	AT5G17420	Encodes a xylem-specific cellulose synthase that is phosphorylated on one or more serine residues (on either S185 or one of S180 or S181). protein_coding IRREGULAR XYLEM 3 (IRX3) IRREGULAR XYLEM 3 (IRX3);MURUS 10 (MUR10); (ATCESA7);CELLULOSE SYNTHASE CATALYTIC SUBUNIT 7 (CESA7)	AtCESA7 (IRX3) *			PF03552	Cellulose synthase	PTHR13301	X-BOX TRANSCRIPTION FACTOR-RELATED							16760	cellulose synthase (UDP-forming) activity
POPTR_0831s00200	Potri.006G056000	11	60	55	66	0.99997	0.0612175
POPTR_0008s01310	Potri.008G012400	216	1660	1527	1820	0.999947	-0.0134127		AT5G06390	FASCICLIN-like arabinogalactan protein 17 precursor (FLA17); FUNCTIONS IN: molecular_function unknown; INVOLVED IN: cell adhesion; LOCATED IN: vacuole; EXPRESSED IN: guard cell; CONTAINS InterPro DOMAIN/s: FAS1 domain (InterPro:IPR000782); BEST Arabidopsis thaliana protein match is: FASCICLIN-like arabinogalactan protein 18 precursor (TAIR:AT3G11700.1); Has 803 Blast hits to 777 proteins in 229 s…	FLA17		FL-AGP	PF02469	Fasciclin domain	PTHR10900:SF38	FLA (FASCICLIN-LIKE ARABINOGALACTAN PROTEIN)	KOG1437	Fasciclin and related adhesion glycoproteins
POPTR_0003s12030	Potri.003G120300	280	578	549	608	0.999863	0.460991		AT4G11820	Encodes a protein with hydroxymethylglutaryl-CoA synthase activity which was characterized by phenotypical complementation of the S. cerevisiae mutant. protein_coding HYDROXYMETHYLGLUTARYL-COA SYNTHASE (HMGS) (MVA1);FLAKY POLLEN 1 (FKP1);HYDROXYMETHYLGLUTARYL-COA SYNTHASE (HMGS)				PF01154	Hydroxymethylglutaryl-coenzyme A synthase N terminal	PTHR11877	HYDROXYMETHYLGLUTARYL-COA SYNTHASE	KOG1393	Hydroxymethylglutaryl-CoA synthase	2.3.3.10	hydroxymethylglutaryl-CoA synthase	K01641	hydroxymethylglutaryl-CoA synthase [EC:2.3.3.10]	4421	hydroxymethylglutaryl-CoA synthase activity
POPTR_0003s01730	Potri.003G022900	19	111	102	124	0.999821	0.0403089		AT5G64570	Encodes a beta-d-xylosidase that belongs to family 3 of glycoside hydrolases. protein_coding BETA-D-XYLOSIDASE 4 (XYL4) BETA-D-XYLOSIDASE 4 (XYL4);ARABIDOPSIS THALIANA BETA-D-XYLOSIDASE 4 (ATBXL4)			bifunctional beta-xylosidase/alpha-L-arabinosidase	PF00933	Glycosyl hydrolase family 3 N terminal domain									4553	hydrolase activity, hydrolyzing O-glycosyl compounds
POPTR_0005s11200	Potri.005G110000	296	798	738	855	0.999767	0.317874		AT4G35920	Encodes an integral plasma membrane protein. Functionally complements the yeast mid1 mutant, a deficiency of Ca2+ influx. Involved in Ca2+ influx and mechanical sensing in roots. An over-expression line showed increased Ca2+ uptake than the wild type plant. The primary root of a knock-out mutant failed to penetrate a harder agar medium from a softer medium. protein_coding MID1-COMPLEMENTING ACTIV…				PF04749	PLAC8 family	PTHR15907	FAMILY NOT NAMED
POPTR_0001s37580	Potri.001G367100	75	236	222	252	0.999728	0.251473					null
POPTR_0005s00670	Potri.005G004900	606	965	940	1007	0.999668	0.62327		AT1G09430	Encodes subunit A of the heteromeric enzyme ATP citrate lyase (ACL). In animals, ACL is encoded by a single gene; ACL in Arabidopsis is composed of two polypeptides, ACLA (encoded by 3 genes) and ACLB (encoded by 2 genes). The holoenzyme has an A(4)B(4)stoichiometry. Expression of both ACLA and ACLB but not of either of the subunits alone results in ACL activity. protein_coding ATP-CITRATE LYASE …				PF08442	ATP-grasp domain	PTHR23118	ATP-CITRATE SYNTHASE	KOG1254	ATP-citrate lyase	2.3.3.8	ATP citrate synthase	K01648	ATP citrate (pro-S)-lyase [EC:2.3.3.8]
POPTR_0013s13990	Potri.013G136400	7	312	289	345	0.999668	-0.175427		AT4G35160	O-methyltransferase family protein; FUNCTIONS IN: methyltransferase activity, O-methyltransferase activity, protein dimerization activity; LOCATED IN: cytosol; CONTAINS InterPro DOMAIN/s: Winged helix-turn-helix transcription repressor DNA-binding (InterPro:IPR011991), Plant methyltransferase dimerisation (InterPro:IPR012967), O-methyltransferase, family 2 (InterPro:IPR001077), O-methyltransferas…				PF00891	O-methyltransferase	PTHR11746	O-METHYLTRANSFERASE	KOG3178	Hydroxyindole-O-methyltransferase and related SAM-dependent methyltransferases					8171	O-methyltransferase activity
POPTR_0001s09330	Potri.001G104600	10	136	128	153	0.999668	-0.0996532		AT5G12250	Encodes a beta-tubulin. Expression of TUB6 has been shown to decrease in response to cold treatment. protein_coding BETA-6 TUBULIN (TUB6) BETA-6 TUBULIN (TUB6)		null		PF03953	Tubulin C-terminal domain	PTHR11588	TUBULIN	KOG1375	Beta tubulin			K07375	tubulin beta	51258	protein polymerization
POPTR_0001s11330	Potri.001G084200	43	185	175	207	0.999654	0.125675		AT4G24130	Protein of unknown function, DUF538; INVOLVED IN: biological_process unknown; LOCATED IN: nucleus; EXPRESSED IN: 21 plant structures; EXPRESSED DURING: 12 growth stages; CONTAINS InterPro DOMAIN/s: Protein of unknown function DUF538 (InterPro:IPR007493); BEST Arabidopsis thaliana protein match is: Protein of unknown function, DUF538 (TAIR:AT5G46230.1); Has 362 Blast hits to 362 proteins in 27 spe…		null		PF04398	Protein of unknown function, DUF538
POPTR_0001s43940	Potri.001G410700	654	1277	1207	1364	0.999599	0.487894		AT4G27270	Quinone reductase family protein; FUNCTIONS IN: oxidoreductase activity, FMN binding; INVOLVED IN: negative regulation of transcription; LOCATED IN: plasma membrane; EXPRESSED IN: 21 plant structures; EXPRESSED DURING: 13 growth stages; CONTAINS InterPro DOMAIN/s: Flavoprotein WrbA (InterPro:IPR010089), NADPH-dependent FMN reductase (InterPro:IPR005025), Flavodoxin/nitric oxide synthase (InterPro…		similar to FLAVODOXIN-LIKE QUINONE REDUCTASE 1; [ co-ortholog (1of2) of At5g54500, At4g27270, ]		PF03358	NADPH-dependent FMN reductase			KOG3135	1,4-benzoquinone reductase-like; Trp repressor binding protein-like/protoplast-secreted protein					10181	FMN binding
POPTR_0009s01200	Potri.009G006500	130	798	758	890	0.99959	0.0317373	GT47	AT5G22940	Homolog of FRA8 (AT2G28110), a member of a member of glycosyltransferase family 47; exhibits high sequence similarity to tobacco (Nicotiana plumbaginifolia) pectin glucuronyltransferase. protein_coding FRA8 HOMOLOG (F8H) FRA8 HOMOLOG (F8H)	IRX7	exostosin family protein; similar to 1 transmembrane domain containing protein; similar to pectin-glucuronyltransferase (GI:23821292) (Nicotiana plumbaginifolia); similar to NpGUT1 homolog (GI:23821294) (Arabidopsis thaliana); [ ortholog of At2g28110,]		PF03016	Exostosin family	PTHR11062	EXOSTOSIN (HEPARAN SULFATE GLYCOSYLTRANSFERASE)-RELATED	KOG1021	Acetylglucosaminyltransferase EXT1/exostosin 1					16020	membrane
POPTR_0016s12070	Potri.016G113300	197	443	412	472	0.999579	0.410178		AT4G00430	a member of the plasma membrane intrinsic protein subfamily PIP1. protein_coding PLASMA MEMBRANE INTRINSIC PROTEIN 1;4 (PIP1;4) PLASMA MEMBRANE INTRINSIC PROTEIN 1;4 (PIP1;4);TRANSMEMBRANE PROTEIN C (TMP-C);PLASMA MEMBRANE INTRINSIC PROTEIN 1E (PIP1E)				PF00230	Major intrinsic protein	PTHR19139	AQUAPORIN TRANSPORTER	KOG0223	Aquaporin (major intrinsic protein family)			K09872	aquaporin PIP	6810	transport
POPTR_0001s15910	Potri.001G159000	281	305	303	309	0.99941	0.924536		AT2G35010	thioredoxin O1 (TO1); INVOLVED IN: cell redox homeostasis; EXPRESSED IN: 23 plant structures; EXPRESSED DURING: 13 growth stages; CONTAINS InterPro DOMAIN/s: Thioredoxin fold (InterPro:IPR012335), Thioredoxin-like subdomain (InterPro:IPR006662), Thioredoxin, core (InterPro:IPR015467), Thioredoxin-like (InterPro:IPR017936), Thioredoxin domain (InterPro:IPR013766), Thioredoxin-like fold (InterPro:I…				PF00085	Thioredoxin	PTHR10438:SF14	THIOREDOXIN	KOG0907	Thioredoxin					45454	cell redox homeostasis
POPTR_0013s06930	Potri.013G072200	134	174	169	177	0.999325	0.780943		AT3G54680	proteophosphoglycan-related; FUNCTIONS IN: molecular_function unknown; INVOLVED IN: biological_process unknown; LOCATED IN: chloroplast; EXPRESSED IN: 16 plant structures; EXPRESSED DURING: 7 growth stages; Has 4120 Blast hits to 443 proteins in 120 species: Archae - 2; Bacteria - 57; Metazoa - 120; Fungi - 93; Plants - 84; Viruses - 11; Other Eukaryotes - 3753 (source: NCBI BLink). protein_coding
POPTR_0010s08340	Potri.010G072700	8	45	40	48	0.999277	0.0592811		AT5G43420	RING/U-box superfamily protein; FUNCTIONS IN: zinc ion binding; CONTAINS InterPro DOMAIN/s: Zinc finger, RING-type (InterPro:IPR001841), Zinc finger, C3HC4 RING-type (InterPro:IPR018957); BEST Arabidopsis thaliana protein match is: RING/U-box superfamily protein (TAIR:AT1G04360.1); Has 1807 Blast hits to 1807 proteins in 277 species: Archae - 0; Bacteria - 0; Metazoa - 736; Fungi - 347; Plants - …		zinc finger (C3HC4-type RING finger) family protein; similar to low similarity to RING-H2 zinc finger protein ATL4 (Arabidopsis thaliana) GI:4928399; similar to C3HC4 type (RING finger); [ co-ortholog (1of2) of At1g04360, At5g43420, ]		PF00097	Zinc finger, C3HC4 type (RING finger)	PTHR22764	RING FINGER PROTEIN 11 (SID 1669) (NEDD4 WW DOMAIN-BINDING PROTEIN 2).
POPTR_0014s02700	Potri.014G027100	28	94	91	104	0.999194	0.215607		AT1G46264	Encodes SCHIZORIZA, a member of Heat Shock Transcription Factor (Hsf) family. Functions as a nuclear factor regulating asymmetry of stem cell divisions. protein_coding HEAT SHOCK TRANSCRIPTION FACTOR B4 (HSFB4) HEAT SHOCK TRANSCRIPTION FACTOR B4 (HSFB4);SCHIZORIZA (SCZ); (AT-HSFB4)				PF00447	HSF-type DNA-binding	PTHR10015	HEAT SHOCK TRANSCRIPTION FACTOR	KOG0627	Heat shock transcription factor					3700	transcription factor activity
POPTR_0002s18500	Potri.002G184200	310	558	534	576	0.999134	0.548997		AT4G01610	Cysteine proteinases superfamily protein; FUNCTIONS IN: cysteine-type endopeptidase activity, cysteine-type peptidase activity; INVOLVED IN: proteolysis, regulation of catalytic activity; LOCATED IN: vacuole; EXPRESSED IN: 22 plant structures; EXPRESSED DURING: 13 growth stages; CONTAINS InterPro DOMAIN/s: Peptidase C1A, papain (InterPro:IPR013128), Peptidase C1A, cathepsin B (InterPro:IPR015643)…				PF08127	Peptidase family C1 propeptide	PTHR12411	CYSTEINE PROTEASE FAMILY C1-RELATED	KOG1543	Cysteine proteinase Cathepsin L					8234	cysteine-type peptidase activity
POPTR_0003s07110	Potri.003G073500	244	613	591	652	0.999133	0.353469	GT65	AT5G50420	O-fucosyltransferase family protein; CONTAINS InterPro DOMAIN/s: GDP-fucose protein O-fucosyltransferase (InterPro:IPR019378); BEST Arabidopsis thaliana protein match is: O-fucosyltransferase family protein (TAIR:AT1G17270.1); Has 1807 Blast hits to 1807 proteins in 277 species: Archae - 0; Bacteria - 0; Metazoa - 736; Fungi - 347; Plants - 385; Viruses - 0; Other Eukaryotes - 339 (source: NCBI B…				PF10250	GDP-fucose protein O-fucosyltransferase	PTHR13398	GDP-FUCOSE PROTEIN O-FUCOSYLTRANSFERASE 2			2.4.1.221	peptide-O-fucosyltransferase	K03691	peptide-O-fucosyltransferase [EC:2.4.1.221]
POPTR_0018s00430	Potri.018G041800	12	30	29	32	0.999112	0.35488		AT1G52190	Major facilitator superfamily protein; FUNCTIONS IN: transporter activity; INVOLVED IN: oligopeptide transport; LOCATED IN: membrane; EXPRESSED IN: 22 plant structures; EXPRESSED DURING: 13 growth stages; CONTAINS InterPro DOMAIN/s: Oligopeptide transporter (InterPro:IPR000109), Major facilitator superfamily, general substrate transporter (InterPro:IPR016196); BEST Arabidopsis thaliana protein ma…				PF00854	POT family	PTHR11654:SF57	SUBFAMILY NOT NAMED	KOG1237	H+/oligopeptide symporter					5215	transporter activity
POPTR_0011s01620	Potri.011G011300	49	64	62	66	0.999062	0.771249		AT4G04210	Arabidopsis thaliana CDC48-interacting UBX-domain protein (PUX4) protein_coding PLANT UBX DOMAIN CONTAINING PROTEIN 4 (PUX4) (PUX4);PLANT UBX DOMAIN CONTAINING PROTEIN 4 (PUX4)				PF08059	SEP domain	PTHR23333	UBX DOMAIN CONTAINING PROTEIN	KOG2086	Protein tyrosine phosphatase SHP1/Cofactor for p97 ATPase-mediated vesicle membrane fusion					5515	protein binding
POPTR_0003s12470	Potri.003G124600	65	420	399	484	0.999046	0.0120761		AT1G63300	Myosin heavy chain-related protein; FUNCTIONS IN: molecular_function unknown; INVOLVED IN: biological_process unknown; LOCATED IN: mitochondrion; EXPRESSED IN: 13 plant structures; EXPRESSED DURING: 6 growth stages; BEST Arabidopsis thaliana protein match is: Myosin heavy chain-related protein (TAIR:AT5G41140.1); Has 241668 Blast hits to 113961 proteins in 3668 species: Archae - 3215; Bacteria - …						PTHR23160	MYOSIN HEAVY CHAIN-RELATED
POPTR_0016s05570	Potri.016G055400	87	227	221	246	0.999033	0.329161		AT2G41820	Leucine-rich repeat protein kinase family protein; FUNCTIONS IN: protein serine/threonine kinase activity, kinase activity, ATP binding; INVOLVED IN: transmembrane receptor protein tyrosine kinase signaling pathway, protein amino acid phosphorylation; LOCATED IN: plasma membrane; EXPRESSED IN: 20 plant structures; EXPRESSED DURING: 13 growth stages; CONTAINS InterPro DOMAIN/s: Protein kinase, cat…				PF07714	Protein tyrosine kinase	PTHR24420:SF671		KOG1187	Serine/threonine protein kinase					4672	protein kinase activity
POPTR_0017s08610	Potri.017G059400	3494	10763	9851	11220	0.998976	0.267385		AT4G13940	Encodes a S-adenosyl-L-homocysteine hydrolase required for DNA methylation-dependent gene silencing. protein_coding HOMOLOGY-DEPENDENT GENE SILENCING 1 (HOG1) (SAH1);EMBRYO DEFECTIVE 1395 (EMB1395);S-ADENOSYL-L-HOMOCYSTEIN HYDROLASE 1 (SAHH1);MATERNAL EFFECT EMBRYO ARREST 58 (MEE58);HOMOLOGY-DEPENDENT GENE SILENCING 1 (HOG1);S-ADENOSYL-L-HOMOCYSTEIN HYDROLASE 1 (ATSAHH1)			adenosylhomocysteinase/ copper ion binding	PF00670	S-adenosyl-L-homocysteine hydrolase, NAD binding domain	PTHR23420	ADENOSYLHOMOCYSTEINASE	KOG1370	S-adenosylhomocysteine hydrolase	3.3.1.1	Adenosylhomocysteinase.	K01251	adenosylhomocysteinase [EC:3.3.1.1]	16616	oxidoreductase activity, acting on the CH-OH group of donors, NAD or NADP as acceptor
POPTR_0001s33930	Potri.001G331800	640	778	772	795	0.998869	0.827996		AT3G58730	vacuolar ATP synthase subunit D (VATD) / V-ATPase D subunit / vacuolar proton pump D subunit (VATPD); FUNCTIONS IN: ATPase activity, coupled to transmembrane movement of substances, proton-transporting ATPase activity, rotational mechanism; INVOLVED IN: ATP synthesis coupled proton transport; LOCATED IN: vacuolar membrane, plasma membrane, vacuole, membrane, plant-type vacuole; EXPRESSED IN: 26 p…				PF01813	ATP synthase subunit D	PTHR11671	ATP SYNTHASE SUBUNIT D	KOG1647	Vacuolar H+-ATPase V1 sector, subunit D	3.6.3.14	H(+)-transporting two-sector ATPase.	K02149	V-type H+-transporting ATPase subunit D [EC:3.6.3.14]	15991	ATP hydrolysis coupled proton transport
POPTR_0013s11070	Potri.013G106000	398	840	812	923	0.998842	0.432542		AT1G22530	PATELLIN 2 (PATL2); FUNCTIONS IN: transporter activity; INVOLVED IN: transport; LOCATED IN: plasma membrane, chloroplast; EXPRESSED IN: 25 plant structures; EXPRESSED DURING: 14 growth stages; CONTAINS InterPro DOMAIN/s: Cellular retinaldehyde-binding/triple function, C-terminal (InterPro:IPR001251), Cellular retinaldehyde-binding/triple function, N-terminal (InterPro:IPR008273), Cellular retinal…				PF03765	CRAL/TRIO, N-terminus	PTHR23324:SF4	SEC14 CYTOSOLIC FACTOR-RELATED	KOG1471	Phosphatidylinositol transfer protein SEC14 and related proteins
POPTR_0003s09020	Potri.003G091400	6	62	60	70	0.998806	-0.0632864		AT2G35290	unknown protein; Has 39 Blast hits to 39 proteins in 10 species: Archae - 0; Bacteria - 0; Metazoa - 0; Fungi - 0; Plants - 39; Viruses - 0; Other Eukaryotes - 0 (source: NCBI BLink). protein_coding
POPTR_0016s08770	Potri.016G086400	30	343	304	361	0.998787	-0.0710846	GT43	AT2G37090	The IRX9 gene encodes a putative family 43 glycosyl transferase. It was coordinately expressed with the cellulose synthase subunits during secondary cell wall formation. Cell wall analysis revealed a decrease in the abundance of xylan in the irx9 mutant, indicating that IRX9 is required for xylan synthesis. Mutants have irregular xylem phenotype suggesting a role in secondary cell wall biosynthes…	IRX9			PF03360	Glycosyltransferase family 43	PTHR10896	BETA-1,3-GLUCURONYLTRANSFERASE	KOG1476	Beta-1,3-glucuronyltransferase B3GAT1/SQV-8					15018	galactosylgalactosylxylosylprotein 3-beta-glucuronosyltransferase activity
POPTR_0009s02660	Potri.009G021500	941	1722	1603	1805	0.998692	0.534839		AT2G27030	encodes a calmodulin that has higher affinity to kinesin-like calmodulin binding motor protein than CAM4 or CAM6. protein_coding CALMODULIN 5 (CAM5) CALMODULIN 5 (CAM5)				PF00036	EF hand	PTHR23050:SF20	CALMODULIN	KOG0027	Calmodulin and related proteins (EF-Hand superfamily)			K02183	calmodulin
POPTR_0016s05450	Potri.016G054200	14	49	44	51	0.998567	0.216111		AT3G57550	guanylate kinase protein_coding GUANYLATE KINASE (AGK2) GUANYLATE KINASE (AGK2);GUANYLATE KINAS 2 (GK-2)				PF00625	Guanylate kinase	PTHR23117:SF1	GUANYLATE KINASE	KOG0707	Guanylate kinase					5515	protein binding
POPTR_0016s11850		21	155	134	169	0.998492	-0.00983404
POPTR_0019s13630	Potri.019G108800	9	53	48	61	0.998102	0.0295101		AT4G03320	Encodes a component of the TIC (translocon at the inner envelope membrane of chloroplasts) protein translocation machinery mediating the protein translocation across the inner envelope of plastids. The Arabidopsis genome encodes four Tic20 homologous proteins, AT1G04940(Tic20-I), AT2G47840(Tic20-II), AT4G03320(Tic20-IV) and AT5G55710(Tic20-V). protein_coding TRANSLOCON AT THE INNER ENVELOPE MEMBR…				PF09685	Chloroplast import component protein (Tic20)
POPTR_0002s09950	Potri.002G099200	619	3374	2932	3700	0.998035	0.0585506		AT1G22410	Class-II DAHP synthetase family protein; FUNCTIONS IN: 3-deoxy-7-phosphoheptulonate synthase activity; INVOLVED IN: aromatic amino acid family biosynthetic process; LOCATED IN: membrane; EXPRESSED IN: 23 plant structures; EXPRESSED DURING: 15 growth stages; CONTAINS InterPro DOMAIN/s: DAHP synthetase, class II (InterPro:IPR002480); BEST Arabidopsis thaliana protein match is: 3-deoxy-D-arabino-hep…			DHAP synthetase	PF01474	Class-II DAHP synthetase family	PTHR21337	PHOSPHO-2-DEHYDRO-3-DEOXYHEPTONATE ALDOLASE 1, 2			2.5.1.54	3-deoxy-7-phosphoheptulonate synthase	K01626	3-deoxy-7-phosphoheptulonate synthase [EC:2.5.1.54]	3849	3-deoxy-7-phosphoheptulonate synthase activity
POPTR_0001s13850	Potri.001G056300	35	273	239	310	0.997859	-0.0293106	DUF579	AT1G27930	Function unknown. Interacts with eIF3. protein_coding				PF04669	Protein of unknown function (DUF579)
POPTR_0003s09420		52	155	140	159	0.997812	0.286421
POPTR_0012s07290	Potri.012G071100	74	152	150	161	0.997702	0.459718		AT5G62710	Leucine-rich repeat protein kinase family protein; FUNCTIONS IN: protein serine/threonine kinase activity, protein kinase activity, ATP binding; INVOLVED IN: protein amino acid phosphorylation; LOCATED IN: endomembrane system; EXPRESSED IN: 21 plant structures; EXPRESSED DURING: 13 growth stages; CONTAINS InterPro DOMAIN/s: Protein kinase, ATP binding site (InterPro:IPR017441), Protein kinase, ca…				PF00069	Protein kinase domain	PTHR24420	FAMILY NOT NAMED	KOG1187	Serine/threonine protein kinase					4672	protein kinase activity
POPTR_0002s11880	Potri.002G118000	225	658	638	693	0.997498	0.286861		AT1G10200	Encodes a member of the Arabidopsis LIM proteins: a family of actin bundlers with distinct expression patterns. WLIM1, WLIM2a, and WLIM2b are widely expressed, whereas PLIM2a, PLIM2b, and PLIM2c are predominantly expressed in pollen. Regulates actin cytoskeleton organization. protein_coding WLIM1 (WLIM1) WLIM1 (WLIM1)				PF00412	LIM domain	PTHR24206	FAMILY NOT NAMED	KOG1700	Regulatory protein MLP and related LIM proteins					8270	zinc ion binding
POPTR_0010s22770	Potri.010G220900	228	339	323	357	0.997484	0.669144		AT3G07950	rhomboid protein-related; FUNCTIONS IN: molecular_function unknown; INVOLVED IN: biological_process unknown; LOCATED IN: endomembrane system; EXPRESSED IN: 24 plant structures; EXPRESSED DURING: 15 growth stages; CONTAINS InterPro DOMAIN/s: Protein of unknown function DUF1751, integral membrane, eukaryotic (InterPro:IPR013861); Has 573 Blast hits to 573 proteins in 252 species: Archae - 14; Bacte…				PF08551	Eukaryotic integral membrane protein (DUF1751)	PTHR13377	PLACENTAL PROTEIN 6	KOG2890	Predicted membrane protein					4252	serine-type endopeptidase activity
POPTR_0013s08150	Potri.013G083800	24	154	131	165	0.997465	0.0231249		AT3G56230	BTB/POZ domain-containing protein; CONTAINS InterPro DOMAIN/s: BTB/POZ (InterPro:IPR013069), BTB/POZ fold (InterPro:IPR011333), Kelch related (InterPro:IPR013089), BTB/POZ-like (InterPro:IPR000210); BEST Arabidopsis thaliana protein match is: BTB/POZ domain-containing protein (TAIR:AT1G01640.2); Has 5225 Blast hits to 5141 proteins in 152 species: Archae - 0; Bacteria - 0; Metazoa - 3910; Fungi -…				PF00651	BTB/POZ domain	PTHR24412	FAMILY NOT NAMED							5515	protein binding
POPTR_0005s06280	Potri.005G061600	113	1509	1365	1793	0.997381	-0.11442	GT8	AT3G18660	Plants expressing an RNAi construct specifically targeting PGSIP1 was shown to have a dramatically reduced amount of starch. Mutants have significantly lower contents of GlcA compared to wild type and show only 50% of GlcA transferase activity compared to wild type. protein_coding PLANT GLYCOGENIN-LIKE STARCH INITIATION PROTEIN 1 (PGSIP1) GLUCURONIC ACID SUBSTITUTION OF XYLAN 1 (GUX1);PLANT GLYCO…	GUX1			PF01501	Glycosyl transferase family 8	PTHR11183	GLYCOGENIN	KOG1950	Glycosyl transferase, family 8 - glycogenin					16757	transferase activity, transferring glycosyl groups
POPTR_0014s03980	Potri.014G040300	71	684	575	726	0.997381	-0.0535962	GT8	AT1G19300	The PARVUS/GLZ1 gene encodes a putative family 8 glycosyl transferase that contributes to xylan biosynthesis. Its gene expression shows good co-variance with the IRX3 gene involved in secondary cell wall synthesis. PARVUS/GLZ1 is predicted to have galacturonosyltransferase activity and may be involved in the formation of the complex oligosaccharide sequence present at the reducing end of xylan. P…	PARVUS			PF01501	Glycosyl transferase family 8	PTHR13778	GLYCOSYL TRANSFERASE-RELATED							16757	transferase activity, transferring glycosyl groups
POPTR_0011s16900	Potri.011G166300	25	281	259	336	0.997307	-0.0931245		AT3G13275	unknown protein; FUNCTIONS IN: molecular_function unknown; INVOLVED IN: biological_process unknown; LOCATED IN: endomembrane system; Has 29 Blast hits to 29 proteins in 10 species: Archae - 0; Bacteria - 0; Metazoa - 0; Fungi - 0; Plants - 29; Viruses - 0; Other Eukaryotes - 0 (source: NCBI BLink). protein_coding		null
POPTR_0004s06350	Potri.004G064700	106	119	117	121	0.99724	0.896225		AT5G46230	Protein of unknown function, DUF538; CONTAINS InterPro DOMAIN/s: Protein of unknown function DUF538 (InterPro:IPR007493); BEST Arabidopsis thaliana protein match is: Protein of unknown function, DUF538 (TAIR:AT1G09310.1); Has 30201 Blast hits to 17322 proteins in 780 species: Archae - 12; Bacteria - 1396; Metazoa - 17338; Fungi - 3422; Plants - 5037; Viruses - 0; Other Eukaryotes - 2996 (source: …				PF04398	Protein of unknown function, DUF538
POPTR_0007s12840	Potri.007G025400	34	51	51	54	0.99715	0.656272		AT3G50860	Clathrin adaptor complex small chain family protein; FUNCTIONS IN: protein transporter activity; INVOLVED IN: intracellular protein transport, transport, vesicle-mediated transport, protein transport; LOCATED IN: membrane coat, clathrin vesicle coat; EXPRESSED IN: 22 plant structures; EXPRESSED DURING: 13 growth stages; CONTAINS InterPro DOMAIN/s: Adaptor protein complex, sigma subunit (InterPro:…				PF01217	Clathrin adaptor complex small chain	PTHR11753	CLATHRIN COAT ASSEMBLY PROTEIN	KOG0936	Clathrin adaptor complex, small subunit			K12399	AP-3 complex subunit sigma	8565	protein transporter activity
POPTR_0006s00590	Potri.006G004000	192	314	293	329	0.997116	0.607334		AT5G47730	Sec14p-like phosphatidylinositol transfer family protein; CONTAINS InterPro DOMAIN/s: Cellular retinaldehyde-binding/triple function, C-terminal (InterPro:IPR001251), Cellular retinaldehyde-binding/triple function, N-terminal (InterPro:IPR008273), Phosphatidylinositol transfer protein-like, N-terminal (InterPro:IPR011074); BEST Arabidopsis thaliana protein match is: Sec14p-like phosphatidylinosit…				PF03765	CRAL/TRIO, N-terminus	PTHR23324	SEC14 RELATED PROTEIN	KOG1471	Phosphatidylinositol transfer protein SEC14 and related proteins
POPTR_0013s11580	Potri.013G111400	127	164	164	171	0.997099	0.771654		AT1G35620	Encodes a protein disulfide isomerase-like (PDIL) protein, a member of a multigene family within the thioredoxin (TRX) superfamily. Unlike several other PDI family members, transcript levels for this gene are not up-regulated in response to three different chemical inducers of ER stress (dithiothreitol, beta-mercaptoethanol, and tunicamycin). However, the level of transcripts for this gene is sli…				PF00085	Thioredoxin	PTHR18929	PROTEIN DISULFIDE ISOMERASE	KOG0190	Protein disulfide isomerase (prolyl 4-hydroxylase beta subunit)					45454	cell redox homeostasis
POPTR_0001s33490	Potri.001G327300	355	520	514	534	0.997082	0.685952		AT3G27020	Arabidopsis thaliana metal-nicotianamine transporter YSL6 protein_coding YELLOW STRIPE LIKE 6 (YSL6) YELLOW STRIPE LIKE 6 (YSL6)				PF03169	OPT oligopeptide transporter protein									55085	transmembrane transport
POPTR_0019s05430	Potri.T070100	1437	16193	13938	18542	0.997062	-0.0912563		AT5G17920	Encodes a cytosolic cobalamin-independent methionine synthase, involved in methionine regeneration via the activated methyl cycle (SAM cycle). The protein undergoes thiolation following treatment with the oxidant tert-butylhydroperoxide. protein_coding METHIONINE SYNTHESIS 1 (ATMS1) METHIONINE SYNTHESIS 1 (ATMS1); (ATMETS);COBALAMIN-INDEPENDENT METHIONINE SYNTHASE (ATCIMS)			methionine synthase
POPTR_0007s14290	Potri.007G010900	262	462	455	479	0.996998	0.558348		AT5G10480	Protein tyrosine phosphatase-like involved in cell division and differentiation. Interacts with CDKA;1 only in its phosphorylated form, preventing dephosphorylation. Overexpression slowed down cell division in suspension cell cultures at the G2-to-M transition and early mitosis and inhibited Arabidopsis seedling growth. Localized in the cytoplasm of dividing cells but moved into the nucleus upon …				PF04387	Protein tyrosine phosphatase-like protein, PTPLA	PTHR11035	PTPLA DOMAIN PROTEIN	KOG3187	Protein tyrosine phosphatase-like protein PTPLA (contains Pro instead of catalytic Arg)	4.2.1.-	Hydro-lyases.	K10703	3-hydroxy acyl-CoA dehydratase [EC:4.2.1.-]
POPTR_0001s24320	Potri.001G236400	602	921	878	927	0.996728	0.666533		AT3G46000	Encodes depolymerizing factor 2. protein_coding ACTIN DEPOLYMERIZING FACTOR 2 (ADF2) ACTIN DEPOLYMERIZING FACTOR 2 (ADF2)				PF00241	Cofilin/tropomyosin-type actin-binding protein	PTHR11913	ACTIN DEPOLYMERIZING FACTOR	KOG1735	Actin depolymerizing factor			K05765	cofilin	3779	actin binding
POPTR_0003s12690	Potri.003G126800	37	546	498	658	0.99672	-0.126978		AT5G12250	Encodes a beta-tubulin. Expression of TUB6 has been shown to decrease in response to cold treatment. protein_coding BETA-6 TUBULIN (TUB6) BETA-6 TUBULIN (TUB6)				PF03953	Tubulin C-terminal domain	PTHR11588	TUBULIN	KOG1375	Beta tubulin			K07375	tubulin beta	51258	protein polymerization
POPTR_0018s02670	Potri.018G017800	41	62	61	67	0.996617	0.644216		AT4G31860	Protein phosphatase 2C family protein; FUNCTIONS IN: protein serine/threonine phosphatase activity, catalytic activity; INVOLVED IN: protein amino acid dephosphorylation, N-terminal protein myristoylation; LOCATED IN: plasma membrane; EXPRESSED IN: 24 plant structures; EXPRESSED DURING: 15 growth stages; CONTAINS InterPro DOMAIN/s: Protein phosphatase 2C, manganese/magnesium aspartate binding sit…				PF00481	Protein phosphatase 2C	PTHR13832	PROTEIN PHOSPHATASE 2C							3824	catalytic activity
POPTR_0005s25890	Potri.005G237700	306	1109	1095	1191	0.996598	0.196627		AT1G75680	glycosyl hydrolase 9B7 (GH9B7); FUNCTIONS IN: hydrolase activity, hydrolyzing O-glycosyl compounds, catalytic activity; INVOLVED IN: carbohydrate metabolic process; LOCATED IN: plasma membrane; EXPRESSED IN: 23 plant structures; EXPRESSED DURING: 13 growth stages; CONTAINS InterPro DOMAIN/s: Six-hairpin glycosidase (InterPro:IPR012341), Glycoside hydrolase, family 9, active site (InterPro:IPR0182…				PF00759	Glycosyl hydrolase family 9	PTHR22298	ENDO-1,4-BETA-GLUCANASE							4553	hydrolase activity, hydrolyzing O-glycosyl compounds
POPTR_0018s11900	Potri.018G110700	377	550	548	569	0.996502	0.68515		AT5G58060	member of YKT6 Gene Family protein_coding (YKT61) (YKT61); (ATGP1); (ATYKT61)				PF00957	Synaptobrevin	PTHR21136	SNARE PROTEINS	KOG0861	SNARE protein YKT6, synaptobrevin/VAMP syperfamily			K08516	synaptobrevin homolog YKT6	16192	vesicle-mediated transport
POPTR_0011s02000	Potri.011G015900	560	2961	2659	3441	0.996499	0.0531537		AT1G12000	Phosphofructokinase family protein; FUNCTIONS IN: diphosphate-fructose-6-phosphate 1-phosphotransferase activity; INVOLVED IN: response to cadmium ion, glycolysis, photosynthesis; LOCATED IN: pyrophosphate-dependent phosphofructokinase complex, beta-subunit complex, cell wall, membrane; EXPRESSED IN: 24 plant structures; EXPRESSED DURING: 14 growth stages; CONTAINS InterPro DOMAIN/s: Pyrophosphat…			pyrophosphate-dependent 6-phosphofructose-1-kinase, putative	PF00365	Phosphofructokinase	PTHR13697	PHOSPHOFRUCTOKINASE	KOG2440	Pyrophosphate-dependent phosphofructo-1-kinase	2.7.1.90	Diphosphate--fructose-6-phosphate 1-phosphotransferase.	K00895	pyrophosphate--fructose-6-phosphate 1-phosphotransferase [EC:2.7.1.90]	3872	6-phosphofructokinase activity
POPTR_0005s19515	Potri.005G152100	23	38	38	40	0.996494	0.593371		AT1G74520	Part of the AtHVA22a family. Protein expression is ABA- and stress-inducible. protein_coding HVA22 HOMOLOGUE A (HVA22A) HVA22 HOMOLOGUE A (ATHVA22A);HVA22 HOMOLOGUE A (HVA22A)				PF03134	TB2/DP1, HVA22 family	PTHR12300	HVA22-LIKE PROTEINS							3676	nucleic acid binding
POPTR_0002s17410		45	87	79	89	0.996288	0.511497
POPTR_0007s00200	Potri.007G147300	68	334	337	374	0.996088	0.0906251		AT2G44160	methylenetetrahydrofolate reductase MTHFR2 mRNA, complete protein_coding METHYLENETETRAHYDROFOLATE REDUCTASE 2 (MTHFR2) METHYLENETETRAHYDROFOLATE REDUCTASE 2 (MTHFR2)				PF02219	Methylenetetrahydrofolate reductase	PTHR21091:SF1	METHYLENETETRAHYDROFOLATE REDUCTASE	KOG0564	5,10-methylenetetrahydrofolate reductase	1.5.1.20	Methylenetetrahydrofolate reductase (NADPH).	K00297	methylenetetrahydrofolate reductase (NADPH) [EC:1.5.1.20]	4489	methylenetetrahydrofolate reductase (NADPH) activity
POPTR_0002s25970	Potri.002G257900	509	5084	5045	6202	0.995934	-0.073533	GT2	AT5G44030	Encodes a cellulose synthase involved in secondary cell wall biosynthesis. Confers resistance towards bacterial and fungal pathogens, independent of salicylic acid, ethylene and jasmonate signaling. protein_coding CELLULOSE SYNTHASE A4 (CESA4) CELLULOSE SYNTHASE A4 (CESA4); (NWS2);IRREGULAR XYLEM 5 (IRX5)	AtCESA4 (IRX5) *	null		PF03552	Cellulose synthase	PTHR13301	X-BOX TRANSCRIPTION FACTOR-RELATED			2.4.1.12	Cellulose synthase (UDP-forming).	K10999	cellulose synthase A [EC:2.4.1.12]	16760	cellulose synthase (UDP-forming) activity
POPTR_0004s24110	Potri.004G232800	67	126	124	130	0.995866	0.520513		AT5G07620	Protein kinase superfamily protein; FUNCTIONS IN: protein kinase activity, kinase activity, ATP binding; INVOLVED IN: protein amino acid phosphorylation; LOCATED IN: endomembrane system; EXPRESSED IN: 7 plant structures; EXPRESSED DURING: C globular stage, F mature embryo stage, petal differentiation and expansion stage, E expanded cotyledon stage, D bilateral stage; CONTAINS InterPro DOMAIN/s: P…				PF00069	Protein kinase domain	PTHR24420:SF545		KOG1187	Serine/threonine protein kinase					4672	protein kinase activity
POPTR_0021s00340	Potri.011G007200	42	85	85	90	0.995858	0.467624		AT5G42570	B-cell receptor-associated 31-like; FUNCTIONS IN: molecular_function unknown; INVOLVED IN: intracellular protein transport; LOCATED IN: endoplasmic reticulum, plasma membrane; EXPRESSED IN: 26 plant structures; EXPRESSED DURING: 13 growth stages; CONTAINS InterPro DOMAIN/s: B-cell receptor-associated 31-like (InterPro:IPR008417); BEST Arabidopsis thaliana protein match is: B-cell receptor-associa…				PF05529	B-cell receptor-associated protein 31-like	PTHR12701:SF1	B-CELL RECEPTOR-ASSOCIATED PROTEIN 31RELATED	KOG1962	B-cell receptor-associated protein and related proteins					6886	intracellular protein transport
POPTR_0006s25730	Potri.006G240600	52	129	114	137	0.995785	0.361493		AT5G25770	alpha/beta-Hydrolases superfamily protein; INVOLVED IN: biological_process unknown; EXPRESSED IN: 24 plant structures; EXPRESSED DURING: 15 growth stages; CONTAINS InterPro DOMAIN/s: Acetyl xylan esterase (InterPro:IPR008391); Has 1607 Blast hits to 1605 proteins in 565 species: Archae - 54; Bacteria - 1389; Metazoa - 0; Fungi - 31; Plants - 36; Viruses - 0; Other Eukaryotes - 97 (source: NCBI BL…				PF05448	Acetyl xylan esterase (AXE1)	PTHR17630	DIENELACTONE HYDROLASE							6508	proteolysis and peptidolysis
POPTR_0010s00400	Potri.010G001600	65	245	214	273	0.995751	0.167506		AT1G56720	Protein kinase superfamily protein; FUNCTIONS IN: protein serine/threonine kinase activity, protein kinase activity, kinase activity, ATP binding; INVOLVED IN: protein amino acid phosphorylation; LOCATED IN: cellular_component unknown; EXPRESSED IN: 23 plant structures; EXPRESSED DURING: 13 growth stages; CONTAINS InterPro DOMAIN/s: Protein kinase, ATP binding site (InterPro:IPR017441), Protein k…				PF00069	Protein kinase domain	PTHR24420:SF937		KOG1187	Serine/threonine protein kinase					4672	protein kinase activity
POPTR_0015s14030	Potri.015G134600	9	99	81	107	0.995625	-0.0803222		AT4G25420	Encodes gibberellin 20-oxidase that is involved in the later steps of the gibberellin biosynthetic pathway. Regulated by a circadian clock. Weak expression response to far red light. protein_coding (GA20OX1) ARABIDOPSIS THALIANA GIBBERELLIN 20-OXIDASE 1 (ATGA20OX1); (AT2301); (GA20OX1);GA REQUIRING 5 (GA5)				PF03171	2OG-Fe(II) oxygenase superfamily	PTHR10209	FE(II)/ ASCORBATE OXIDASE SUPERFAMILY	KOG0143	Iron/ascorbate family oxidoreductases	1.14.11.12	Gibberellin-44 dioxygenase.	K05282	gibberellin 20-oxidase [EC:1.14.11.12]	16491	oxidoreductase activity
POPTR_0016s03150	Potri.016G031700	26	32	31	33	0.995614	0.817594		AT3G56630	member of CYP94D protein_coding "CYTOCHROME P450, FAMILY 94, SUBFAMILY D, POLYPEPTIDE 2" (CYP94D2) "CYTOCHROME P450, FAMILY 94, SUBFAMILY D, POLYPEPTIDE 2" (CYP94D2)				PF00067	Cytochrome P450	PTHR24296	FAMILY NOT NAMED	KOG0157	Cytochrome P450 CYP4/CYP19/CYP26 subfamilies	1.14.-.-	Acting on paired donors, with incorporation or reduction of	K00517	beta-carotene 15,15'-monooxygenase [EC:1.14.99.36]	5506	iron ion binding
POPTR_0013s14000		4	121	118	151	0.995566	-0.175985
POPTR_0017s13990	Potri.017G111900	108	181	181	189	0.995547	0.587079		AT5G38650	Proteasome maturation factor UMP1; CONTAINS InterPro DOMAIN/s: Proteasome maturation factor UMP1 (InterPro:IPR008012); BEST Arabidopsis thaliana protein match is: acclimation of photosynthesis to environment (TAIR:AT5G38660.2); Has 1807 Blast hits to 1807 proteins in 277 species: Archae - 0; Bacteria - 0; Metazoa - 736; Fungi - 347; Plants - 385; Viruses - 0; Other Eukaryotes - 339 (source: NCBI …				PF05348	Proteasome maturation factor UMP1	PTHR12828	VOLTAGE-GATED K CHANNEL BETA SUBUNIT 4.1-RELATED	KOG3061	Proteasome maturation factor			K11599	proteasome maturation protein
POPTR_0005s27080	Potri.005G249400	9	124	101	129	0.995538	-0.101089		AT1G20530	Protein of unknown function (DUF630 and DUF632); FUNCTIONS IN: molecular_function unknown; INVOLVED IN: N-terminal protein myristoylation; LOCATED IN: cellular_component unknown; EXPRESSED IN: shoot apex, embryo, flower; EXPRESSED DURING: petal differentiation and expansion stage, D bilateral stage; CONTAINS InterPro DOMAIN/s: Protein of unknown function DUF630 (InterPro:IPR006868), Protein of un…				PF04782	Protein of unknown function (DUF632)	PTHR21450	UNCHARACTERIZED
POPTR_0005s27680	Potri.005G255400	134	332	329	349	0.995529	0.363669		AT4G35300	tonoplast monosaccharide transporter2 (TMT2); FUNCTIONS IN: carbohydrate transmembrane transporter activity, sugar:hydrogen symporter activity, nucleoside transmembrane transporter activity; INVOLVED IN: response to fructose stimulus, response to salt stress, response to sucrose stimulus, response to glucose stimulus; LOCATED IN: plasma membrane, vacuole, membrane; EXPRESSED IN: 27 plant structur…				PF00083	Sugar (and other) transporter	PTHR24063	FAMILY NOT NAMED	KOG0569	Permease of the major facilitator superfamily					22857	transmembrane transporter activity
POPTR_0016s09010	Potri.016G088700	159	1364	1384	1646	0.995435	-0.0457758		AT5G03170	Encodes FLA11, a member of fasciclin-like arabinogalactan proteins (FLAs) containing a cell adhesion fasciclin (FAS) domain. Mutations result in altered stem biomechanics with reduced tensile strength and reduced tensile modulus of elasticity, as well as altered cell wall architecture and composition, with increased cellulose microfibril angle, reduced arabinose, galactose and cellulose content. …	FLA11	similar to fasciclin-like AGP 13. [ORG:Populus alba x Populus tremula]; [ co-ortholog (2of2) of AAT37956, AAT37954, ]		PF02469	Fasciclin domain	PTHR10900:SF23	FLA (FASCICLIN-LIKE ARABINOGALACTAN PROTEIN)
POPTR_0006s23730	Potri.006G220700	65	650	630	802	0.995375	-0.0790038		AT1G02180	ferredoxin-related; FUNCTIONS IN: molecular_function unknown; INVOLVED IN: biological_process unknown; LOCATED IN: endomembrane system; EXPRESSED IN: 23 plant structures; EXPRESSED DURING: 15 growth stages; Has 54 Blast hits to 54 proteins in 11 species: Archae - 0; Bacteria - 0; Metazoa - 0; Fungi - 0; Plants - 54; Viruses - 0; Other Eukaryotes - 0 (source: NCBI BLink). protein_coding
POPTR_0005s15100	Potri.017G119900	27	238	227	247	0.995321	-0.0213512		AT1G68200	Zinc finger C-x8-C-x5-C-x3-H type family protein; CONTAINS InterPro DOMAIN/s: Zinc finger, CCCH-type (InterPro:IPR000571); BEST Arabidopsis thaliana protein match is: Zinc finger C-x8-C-x5-C-x3-H type family protein (TAIR:AT1G66810.1); Has 1124 Blast hits to 1011 proteins in 226 species: Archae - 0; Bacteria - 0; Metazoa - 463; Fungi - 91; Plants - 303; Viruses - 0; Other Eukaryotes - 267 (source…				PF00642	Zinc finger C-x8-C-x5-C-x3-H type (and similar)	PTHR12547:SF17	OOCYTE MATURATION DEFECTIVE PROTEIN 1							3676	nucleic acid binding
POPTR_0005s27220	Potri.005G250800	30	246	202	256	0.995308	-0.0234513		AT5G42330	unknown protein; Has 35333 Blast hits to 34131 proteins in 2444 species: Archae - 798; Bacteria - 22429; Metazoa - 974; Fungi - 991; Plants - 531; Viruses - 0; Other Eukaryotes - 9610 (source: NCBI BLink). protein_coding
POPTR_0011s15210	Potri.011G149100	112	250	252	268	0.995199	0.409628		AT1G63310	unknown protein; BEST Arabidopsis thaliana protein match is: unknown protein (TAIR:AT2G20362.1); Has 78 Blast hits to 77 proteins in 11 species: Archae - 0; Bacteria - 0; Metazoa - 0; Fungi - 0; Plants - 78; Viruses - 0; Other Eukaryotes - 0 (source: NCBI BLink). protein_coding
POPTR_0004s20220	Potri.004G190900	2158	15518	15825	18673	0.995065	-0.0138828		AT5G17920	Encodes a cytosolic cobalamin-independent methionine synthase, involved in methionine regeneration via the activated methyl cycle (SAM cycle). The protein undergoes thiolation following treatment with the oxidant tert-butylhydroperoxide. protein_coding METHIONINE SYNTHESIS 1 (ATMS1) METHIONINE SYNTHESIS 1 (ATMS1); (ATMETS);COBALAMIN-INDEPENDENT METHIONINE SYNTHASE (ATCIMS)				PF01717	Cobalamin-independent synthase, Catalytic domain	PTHR19960	TEKTIN RELATED	KOG2263	Methionine synthase II (cobalamin-independent)	2.1.1.14	5-methyltetrahydropteroyltriglutamate--homocysteine S-methyltransferase.	K00549	5-methyltetrahydropteroyltriglutamate--homocysteine methyltransferase [EC:2.1.1.14]	3871	5-methyltetrahydropteroyltriglutamate-homocysteine S-methyltransferase activity
POPTR_0004s09420	Potri.004G095100	14	53	54	62	0.995063	0.157743		AT1G68200	Zinc finger C-x8-C-x5-C-x3-H type family protein; CONTAINS InterPro DOMAIN/s: Zinc finger, CCCH-type (InterPro:IPR000571); BEST Arabidopsis thaliana protein match is: Zinc finger C-x8-C-x5-C-x3-H type family protein (TAIR:AT1G66810.1); Has 1124 Blast hits to 1011 proteins in 226 species: Archae - 0; Bacteria - 0; Metazoa - 463; Fungi - 91; Plants - 303; Viruses - 0; Other Eukaryotes - 267 (source…		null		PF00642	Zinc finger C-x8-C-x5-C-x3-H type (and similar)	PTHR12547:SF17	OOCYTE MATURATION DEFECTIVE PROTEIN 1							8270	zinc ion binding
POPTR_0017s09910	Potri.017G069100	71	144	130	145	0.995017	0.488919		AT3G27090	DCD (Development and Cell Death) domain protein; CONTAINS InterPro DOMAIN/s: Development/cell death domain (InterPro:IPR013989), Kelch related (InterPro:IPR013089); BEST Arabidopsis thaliana protein match is: DCD (Development and Cell Death) domain protein (TAIR:AT5G42050.1); Has 746 Blast hits to 671 proteins in 44 species: Archae - 0; Bacteria - 2; Metazoa - 6; Fungi - 0; Plants - 297; Viruses …				PF10539	Development and cell death domain
POPTR_0008s03450	Potri.008G034500	53	178	152	184	0.994983	0.233299	GT47	AT1G67410	Exostosin family protein; FUNCTIONS IN: catalytic activity; INVOLVED IN: biological_process unknown; LOCATED IN: endomembrane system, membrane; EXPRESSED IN: 22 plant structures; EXPRESSED DURING: 13 growth stages; CONTAINS InterPro DOMAIN/s: Exostosin-like (InterPro:IPR004263); BEST Arabidopsis thaliana protein match is: Exostosin family protein (TAIR:AT1G74680.1); Has 1249 Blast hits to 1240 pr…				PF03016	Exostosin family	PTHR11062	EXOSTOSIN (HEPARAN SULFATE GLYCOSYLTRANSFERASE)-RELATED	KOG1021	Acetylglucosaminyltransferase EXT1/exostosin 1					16020	membrane
POPTR_0004s23510	Potri.004G226400	158	249	233	264	0.994915	0.627603		AT1G09630	Encodes a putative GTP-binding protein. Associates with organelles on a pathway from the Golgi to the plasma membrane in interphase. In dividing cells acts at the cell plate. protein_coding RAB GTPASE 11C (RAB11c) ARABIDOPSIS RAB GTPASE A2A (ATRABA2A);ARABIDOPSIS RAB GTPASE A2A (ATRAB-A2A);RAB GTPASE A2A (RAB-A2A);RAB GTPASE 11C (ATRAB11C);RAB GTPASE 11C (RAB11c)				PF00071	Ras family	PTHR24073	FAMILY NOT NAMED	KOG0087	GTPase Rab11/YPT3, small G protein superfamily			K07976	Rab family, other	3924	GTPase activity
POPTR_0001s30520	Potri.001G297900	29	81	81	86	0.994815	0.304535		AT2G18990	thioredoxin domain-containing protein 9 homolog (TXND9); INVOLVED IN: cell redox homeostasis; LOCATED IN: cellular_component unknown; EXPRESSED IN: 23 plant structures; EXPRESSED DURING: 15 growth stages; CONTAINS InterPro DOMAIN/s: Thioredoxin fold (InterPro:IPR012335), Thioredoxin-like fold (InterPro:IPR012336), Thioredoxin domain (InterPro:IPR013766); BEST Arabidopsis thaliana protein match is…				PF02114	Phosducin	PTHR21148	PHOSDUCIN-RELATED	KOG1672	ATP binding protein					45454	cell redox homeostasis
POPTR_0015s07110	Potri.015G060100	297	2869	2835	3559	0.994772	-0.0732012		AT5G15630	Encodes a member of the COBRA family, similar to phytochelatin synthetase. Involved in secondary cell wall biosynthesis. Mutants make smaller plants with reduced levels of cellulose and cell wall sugars. protein_coding IRREGULAR XYLEM 6 (IRX6) IRREGULAR XYLEM 6 (IRX6);COBRA-LIKE4 (COBL4)		similar to phytochelatin synthetase-like protein. [ORG:Phaseolus vulgaris]; [ co-ortholog (2of3) of AAR13305, ]		PF04833	COBRA-like protein
POPTR_0001s44430	Potri.001G418400	368	555	556	604	0.994756	0.641682		AT5G54750	Transport protein particle (TRAPP) component; FUNCTIONS IN: molecular_function unknown; INVOLVED IN: ER to Golgi vesicle-mediated transport; LOCATED IN: cellular_component unknown; EXPRESSED IN: 24 plant structures; EXPRESSED DURING: 15 growth stages; CONTAINS InterPro DOMAIN/s: Transport protein particle (TRAPP) component (InterPro:IPR007194), TRAPP I complex, Bet3 (InterPro:IPR016721). protein_…				PF04051	Transport protein particle (TRAPP) component	PTHR13048	TRAFFICKING PROTEIN PARTICLE COMPLEX SUBUNIT 3	KOG3330	Transport protein particle (TRAPP) complex subunit
POPTR_0004s06710	Potri.004G068500	194	439	448	490	0.994684	0.388468		AT5G14940	Major facilitator superfamily protein; FUNCTIONS IN: amino acid transmembrane transporter activity, transporter activity; INVOLVED IN: oligopeptide transport, response to nematode; LOCATED IN: membrane; EXPRESSED IN: 17 plant structures; EXPRESSED DURING: 9 growth stages; CONTAINS InterPro DOMAIN/s: Oligopeptide transporter (InterPro:IPR000109), Major facilitator superfamily, general substrate tr…				PF00854	POT family	PTHR11654:SF37	OLIGOPEPTIDE TRANSPORTER-RELATED	KOG1237	H+/oligopeptide symporter					5215	transporter activity
POPTR_0006s12390	Potri.006G122000	87	346	297	347	0.994604	0.178614		AT3G53190	Pectin lyase-like superfamily protein; CONTAINS InterPro DOMAIN/s: Pectin lyase fold/virulence factor (InterPro:IPR011050), AmbAllergen (InterPro:IPR018082), Pectate lyase/Amb allergen (InterPro:IPR002022), Pectin lyase fold (InterPro:IPR012334); BEST Arabidopsis thaliana protein match is: Pectin lyase-like superfamily protein (TAIR:AT5G04310.1); Has 1735 Blast hits to 1728 proteins in 275 specie…				PF00544	Pectate lyase					4.2.2.2	Pectate lyase.	K01728	pectate lyase [EC:4.2.2.2]
POPTR_0001s14820	Potri.001G047100	72	109	103	116	0.994579	0.653082		AT1G15880	Golgi SNARE 11 protein (GOS11) protein_coding GOLGI SNARE 11 (GOS11) (atgos11);GOLGI SNARE 11 (GOS11)				PF12352	Snare region anchored in the vesicle membrane C-terminus	PTHR21094	GOS-28 SNARE- RELATED	KOG3208	SNARE protein GS28			K08495	golgi SNAP receptor complex member 1	139	Golgi membrane
POPTR_0010s15120	Potri.010G141300	13	41	38	41	0.994551	0.270294		AT4G16146	cAMP-regulated phosphoprotein 19-related protein; FUNCTIONS IN: molecular_function unknown; INVOLVED IN: biological_process unknown; LOCATED IN: cellular_component unknown; EXPRESSED IN: 24 plant structures; EXPRESSED DURING: 13 growth stages; CONTAINS InterPro DOMAIN/s: cAMP-regulated phosphoprotein/endosulphine conserved region (InterPro:IPR006760); BEST Arabidopsis thaliana protein match is: c…				PF04667	cAMP-regulated phosphoprotein/endosulfine conserved region
POPTR_0002s25830	Potri.002G256600	166	335	299	343	0.99454	0.486475		AT4G28640	Auxin induced gene, IAA11 (IAA11). protein_coding INDOLE-3-ACETIC ACID INDUCIBLE 11 (IAA11) INDOLE-3-ACETIC ACID INDUCIBLE 11 (IAA11)		similar to auxin-responsive protein; similar to indoleacetic acid-induced protein 11 (IAA11); similar to SP		PF02309	AUX/IAA family									5634	nucleus
POPTR_0010s14710	Potri.010G137300	58	698	573	703	0.994517	-0.0765501		AT1G13635	DNA glycosylase superfamily protein; FUNCTIONS IN: DNA-3-methyladenine glycosylase I activity, catalytic activity; INVOLVED IN: DNA repair, base-excision repair; LOCATED IN: cellular_component unknown; CONTAINS InterPro DOMAIN/s: DNA glycosylase (InterPro:IPR011257), Methyladenine glycosylase (InterPro:IPR005019); BEST Arabidopsis thaliana protein match is: DNA glycosylase superfamily protein (TA…				PF03352	Methyladenine glycosylase					3.2.2.20	DNA-3-methyladenine glycosylase I.	K01246	DNA-3-methyladenine glycosylase I [EC:3.2.2.20]	8725	DNA-3-methyladenine glycosylase I activity
POPTR_1455s00200	Potri.009G067200	1573	3945	4038	4438	0.994504	0.335137		AT5G12250	Encodes a beta-tubulin. Expression of TUB6 has been shown to decrease in response to cold treatment. protein_coding BETA-6 TUBULIN (TUB6) BETA-6 TUBULIN (TUB6)		null		PF03953	Tubulin C-terminal domain	PTHR11588	TUBULIN	KOG1375	Beta tubulin			K07375	tubulin beta	51258	protein polymerization
POPTR_0001s34170	Potri.001G334100	299	471	434	483	0.994407	0.642142		AT5G14240	Thioredoxin superfamily protein; CONTAINS InterPro DOMAIN/s: Thioredoxin fold (InterPro:IPR012335), Thioredoxin-like fold (InterPro:IPR012336); Has 1075 Blast hits to 1075 proteins in 388 species: Archae - 0; Bacteria - 2; Metazoa - 646; Fungi - 206; Plants - 103; Viruses - 0; Other Eukaryotes - 118 (source: NCBI BLink). protein_coding				PF02114	Phosducin	PTHR21148:SF1	PHOSDUCIN-LIKE PROTEIN 3 (VIRAL IAP-ASSOCIATED FACTOR 1) (VIAF-1)	KOG3170	Conserved phosducin-like protein
POPTR_0005s20870	Potri.005G186400	3	74	69	93	0.994171	-0.172859		AT1G17950	putative transcription factor: R2R3-MYB transcription family protein_coding MYB DOMAIN PROTEIN 52 (MYB52) MYB DOMAIN PROTEIN 52 (ATMYB52);MYB DOMAIN PROTEIN 52 (MYB52); (BW52)		similar to putative MYB transcription factor [Populus x canescens]. [ORG:Populus alba x Populus tremula]; [ co-ortholog (34of51) of BAA81802, BAA81803, CAD98762, BAA81811, AAN05422, ]		PF00249	Myb-like DNA-binding domain	PTHR10641	MYB-RELATED	KOG0048	Transcription factor, Myb superfamily					3677	DNA binding
POPTR_0001s12940	Potri.001G068100	233	2168	2117	2707	0.994164	-0.0705899	GT47	AT1G27440	GUT2; FUNCTIONS IN: glucuronoxylan glucuronosyltransferase activity, catalytic activity; INVOLVED IN: secondary cell wall biogenesis, glucuronoxylan biosynthetic process; LOCATED IN: endomembrane system, membrane; EXPRESSED IN: 25 plant structures; EXPRESSED DURING: 14 growth stages; CONTAINS InterPro DOMAIN/s: Exostosin-like (InterPro:IPR004263); BEST Arabidopsis thaliana protein match is: Exost…	IRX10	exostosin family protein; [ co-ortholog (1of2) of At1g27440, ]		PF03016	Exostosin family	PTHR11062	EXOSTOSIN (HEPARAN SULFATE GLYCOSYLTRANSFERASE)-RELATED	KOG1021	Acetylglucosaminyltransferase EXT1/exostosin 1					16020	membrane
POPTR_0001s38470	Potri.001G375700	68	660	539	734	0.99412	-0.0684963		AT3G15050	IQ-domain 10 (IQD10); FUNCTIONS IN: calmodulin binding; INVOLVED IN: biological_process unknown; LOCATED IN: chloroplast; EXPRESSED IN: 9 plant structures; EXPRESSED DURING: 4 anthesis, petal differentiation and expansion stage; CONTAINS InterPro DOMAIN/s: IQ calmodulin-binding region (InterPro:IPR000048); BEST Arabidopsis thaliana protein match is: IQ-domain 9 (TAIR:AT2G33990.1); Has 647 Blast h…		calmodulin-binding family protein; similar to SF16 protein (Helianthus annuus) GI:560150; [ co-ortholog (1of2) of At3g15050, ]				PTHR10699:SF9	CALMODULIN BINDING
POPTR_0010s12010	Potri.010G109900	252	312	312	317	0.993979	0.814778		AT1G70750	Protein of unknown function, DUF593; FUNCTIONS IN: molecular_function unknown; INVOLVED IN: biological_process unknown; LOCATED IN: endomembrane system; EXPRESSED IN: 11 plant structures; EXPRESSED DURING: 4 anthesis, LP.10 ten leaves visible, petal differentiation and expansion stage; CONTAINS InterPro DOMAIN/s: Protein of unknown function DUF593 (InterPro:IPR007656); BEST Arabidopsis thaliana p…				PF04576	Protein of unknown function, DUF593
POPTR_0019s00780		18	43	44	47	0.993858	0.368187
POPTR_0014s11560	Potri.014G120500	283	352	353	359	0.993734	0.809248		AT2G47380	Cytochrome c oxidase subunit Vc family protein; FUNCTIONS IN: cytochrome-c oxidase activity; INVOLVED IN: oxidation reduction; LOCATED IN: mitochondrion; EXPRESSED IN: 24 plant structures; EXPRESSED DURING: 15 growth stages; CONTAINS InterPro DOMAIN/s: Cytochrome c oxidase subunit Vc (InterPro:IPR008432); BEST Arabidopsis thaliana protein match is: Cytochrome c oxidase subunit Vc family protein (…				PF05799	Cytochrome c oxidase subunit Vc (COX5C)									4129	cytochrome-c oxidase activity
POPTR_0001s31180	Potri.001G304200	121	292	277	292	0.993599	0.394077		AT2G23360	Plant protein of unknown function (DUF869); CONTAINS InterPro DOMAIN/s: Protein of unknown function DUF869, plant (InterPro:IPR008587); BEST Arabidopsis thaliana protein match is: Plant protein of unknown function (DUF869) (TAIR:AT1G19835.2); Has 38218 Blast hits to 24021 proteins in 1620 species: Archae - 547; Bacteria - 4231; Metazoa - 19834; Fungi - 3463; Plants - 2306; Viruses - 121; Other Eu…				PF05911	Plant protein of unknown function (DUF869)
POPTR_0006s13900	Potri.006G136700	4111	22923	23125	24667	0.99355	0.0682032	GT4	AT3G43190	Encodes a protein with sucrose synthase activity (SUS4). protein_coding SUCROSE SYNTHASE 4 (SUS4) ARABIDOPSIS THALIANA SUCROSE SYNTHASE 4 (ATSUS4);SUCROSE SYNTHASE 4 (SUS4)				PF00534	Glycosyl transferases group 1	PTHR12526	GLYCOSYLTRANSFERASE	KOG0853	Glycosyltransferase	2.4.1.13	Sucrose synthase.	K00695	sucrose synthase [EC:2.4.1.13]	9058	biosynthesis
POPTR_0001s10970	Potri.001G087900	34	48	48	52	0.993543	0.690155		AT4G24020	Encodes NIN Like Protein 7 (NLP7). Modulates nitrate sensing and metabolism. Mutants of NLP7 show features of nitrogen-starved plants and are tolerant to drought stress. Localized in the nucleus and functions as a putative transcription factor. protein_coding NIN LIKE PROTEIN 7 (NLP7) NIN LIKE PROTEIN 7 (NLP7)				PF02042	RWP-RK domain									5515	protein binding
POPTR_0018s07380	Potri.018G063500	1048	13071	10516	14523	0.993408	-0.104945	GT4	AT3G43190	Encodes a protein with sucrose synthase activity (SUS4). protein_coding SUCROSE SYNTHASE 4 (SUS4) ARABIDOPSIS THALIANA SUCROSE SYNTHASE 4 (ATSUS4);SUCROSE SYNTHASE 4 (SUS4)		similar to sucrose synthase. [ORG:Medicago sativa]; [ co-ortholog (1of2) of CAD32232, At5g20830, AAC17867, At3g43190, AAC37346, ]		PF00534	Glycosyl transferases group 1	PTHR12526	GLYCOSYLTRANSFERASE	KOG0853	Glycosyltransferase	2.4.1.13	Sucrose synthase.	K00695	sucrose synthase [EC:2.4.1.13]	9058	biosynthesis
POPTR_0002s05900	Potri.002G057900	108	304	314	340	0.993363	0.284862		AT2G30890	Cytochrome b561/ferric reductase transmembrane protein family; CONTAINS InterPro DOMAIN/s: Cytochrome b561, eukaryote (InterPro:IPR004877), Cytochrome b561/ferric reductase transmembrane (InterPro:IPR006593); BEST Arabidopsis thaliana protein match is: Cytochrome b561/ferric reductase transmembrane protein family (TAIR:AT4G18260.1); Has 487 Blast hits to 487 proteins in 83 species: Archae - 0; Ba…				PF03188	Eukaryotic cytochrome b561	PTHR23130	FAMILY NOT NAMED							16021	integral to membrane
POPTR_0007s12270	Potri.007G031700	10	74	68	91	0.993333	-0.0346548	GT8	AT1G19300	The PARVUS/GLZ1 gene encodes a putative family 8 glycosyl transferase that contributes to xylan biosynthesis. Its gene expression shows good co-variance with the IRX3 gene involved in secondary cell wall synthesis. PARVUS/GLZ1 is predicted to have galacturonosyltransferase activity and may be involved in the formation of the complex oligosaccharide sequence present at the reducing end of xylan. P…	PARVUS			PF01501	Glycosyl transferase family 8	PTHR13778	GLYCOSYL TRANSFERASE-RELATED							16757	transferase activity, transferring glycosyl groups
POPTR_0009s11820	Potri.009G115300	234	279	272	278	0.993308	0.856301		AT4G34460	Encodes the heterotrimeric G-protein beta subunit and is involved in organ shape. A significant fraction of the protein is found in the ER. Mutants carrying null alleles express similar fruit phenotypes, as seen in er plants, but differ from er in that the stem is only slightly shorter than that in the wild type, the pedicel is slightly longer than that in the wild type, and the leaves are rounde…				PF00400	WD domain, G-beta repeat	PTHR19850	GUANINE NUCLEOTIDE-BINDING PROTEIN BETA (G PROTEIN BETA)	KOG0286	G-protein beta subunit			K04536	guanine nucleotide binding protein (G protein), beta 1	5515	protein binding
POPTR_0014s02980	Potri.014G029900	86	665	642	832	0.993304	-0.0421893	GT8	AT4G33330	plant glycogenin-like starch initiation protein 3 (PGSIP3); FUNCTIONS IN: transferase activity, transferring glycosyl groups; INVOLVED IN: biosynthetic process; LOCATED IN: endomembrane system; EXPRESSED IN: inflorescence meristem, sperm cell, root, flower; EXPRESSED DURING: petal differentiation and expansion stage; CONTAINS InterPro DOMAIN/s: Glycosyl transferase, family 8 (InterPro:IPR002495);…	GUX2			PF01501	Glycosyl transferase family 8	PTHR11183	GLYCOGENIN	KOG1950	Glycosyl transferase, family 8 - glycogenin					16757	transferase activity, transferring glycosyl groups
POPTR_0010s20050	Potri.010G193100	102	1398	1105	1483	0.993291	-0.108055		AT2G38080	LAC4 appears to have laccase activity based on enzyme assays performed using lac4 mutants. These mutants also have reduced levels of lignin. LAC4 is expressed in vascular bundles and fibers and likely contributes to lignin biosynthesis, and hence cell wall biosynthesis, there. lac4/irx12 mutants have a mild irregular xylem phenotype. protein_coding IRREGULAR XYLEM 12 (IRX12) IRREGULAR XYLEM 12 (I…				PF00394	Multicopper oxidase	PTHR11709	MULTI-COPPER OXIDASE	KOG1263	Multicopper oxidases					55114	oxidation reduction
POPTR_0003s14320	Potri.003G143200	353	1624	1358	1624	0.993229	0.129857	GT41	AT4G10840	Tetratricopeptide repeat (TPR)-like superfamily protein; FUNCTIONS IN: binding; LOCATED IN: plasma membrane; EXPRESSED IN: 22 plant structures; EXPRESSED DURING: 13 growth stages; CONTAINS InterPro DOMAIN/s: Tetratricopeptide TPR-1 (InterPro:IPR001440), Tetratricopeptide-like helical (InterPro:IPR011990), Tetratricopeptide repeat-containing (InterPro:IPR013026), Tetratricopeptide repeat (InterPro…				PF00515	Tetratricopeptide repeat	PTHR19959:SF23	SUBFAMILY NOT NAMED	KOG1840	Kinesin light chain					5515	protein binding
POPTR_0010s11180	Potri.010G101400	161	250	238	271	0.993218	0.627627		AT1G14685	Encodes a member of the BASIC PENTACYSTEINE (BPC) proteins. BPC proteins are plant-specific transcription factors present throughout land plants. BPC transcription factor family is integral for a wide range of processes that support normal growth and development. protein_coding BASIC PENTACYSTEINE 2 (BPC2) BASIC PENTACYSTEINE 2 (BPC2);BASIC PENTACYSTEINE 2 (ATBPC2); (BBR/BPC2)				PF06217	GAGA binding protein-like family
POPTR_0017s00520	Potri.017G000300	1003	4746	4857	5785	0.993202	0.0786328		AT3G59970	methylenetetrahydrofolate reductase MTHFR1 mRNA, complete protein_coding METHYLENETETRAHYDROFOLATE REDUCTASE 1 (MTHFR1) METHYLENETETRAHYDROFOLATE REDUCTASE 1 (MTHFR1)		similar to Methylenetetrahydrofolate reductase (EC 1.5.1.20) (MTHFR2).; [ co-ortholog (2of2) of At2g44160, At3g59970, ]		PF02219	Methylenetetrahydrofolate reductase	PTHR21091:SF1	METHYLENETETRAHYDROFOLATE REDUCTASE	KOG0564	5,10-methylenetetrahydrofolate reductase					4489	methylenetetrahydrofolate reductase (NADPH) activity
POPTR_0006s13320	Potri.006G131000	32	543	572	652	0.993106	-0.120281	GT43	AT2G37090	The IRX9 gene encodes a putative family 43 glycosyl transferase. It was coordinately expressed with the cellulose synthase subunits during secondary cell wall formation. Cell wall analysis revealed a decrease in the abundance of xylan in the irx9 mutant, indicating that IRX9 is required for xylan synthesis. Mutants have irregular xylem phenotype suggesting a role in secondary cell wall biosynthes…	IRX9			PF03360	Glycosyltransferase family 43	PTHR10896	BETA-1,3-GLUCURONYLTRANSFERASE	KOG1476	Beta-1,3-glucuronyltransferase B3GAT1/SQV-8					15018	galactosylgalactosylxylosylprotein 3-beta-glucuronosyltransferase activity
POPTR_0018s12390	Potri.018G116100	399	1058	927	1162	0.993007	0.317684		AT2G12400	unknown protein; FUNCTIONS IN: molecular_function unknown; INVOLVED IN: biological_process unknown; LOCATED IN: endomembrane system; EXPRESSED IN: 25 plant structures; EXPRESSED DURING: 13 growth stages; BEST Arabidopsis thaliana protein match is: unknown protein (TAIR:AT2G25270.1); Has 177 Blast hits to 172 proteins in 23 species: Archae - 0; Bacteria - 2; Metazoa - 3; Fungi - 0; Plants - 164; V…
POPTR_0017s12460	Potri.017G088600	48	356	340	445	0.992997	-0.0354801		AT5G15350	early nodulin-like protein 17 (ENODL17); FUNCTIONS IN: electron carrier activity, copper ion binding; LOCATED IN: anchored to plasma membrane, plasma membrane, vacuole, anchored to membrane; EXPRESSED IN: 24 plant structures; EXPRESSED DURING: 13 growth stages; CONTAINS InterPro DOMAIN/s: Plastocyanin-like (InterPro:IPR003245), Cupredoxin (InterPro:IPR008972); BEST Arabidopsis thaliana protein ma…				PF02298	Plastocyanin-like domain									5507	copper ion binding
POPTR_0017s01410	Potri.T059000	596	1458	1286	1593	0.992997	0.358893		AT1G65930	Encodes a NADP+-isocitrate dehydrogenase that is believed to function in the cytosol. It appears to contribute to NADPH production under oxidative stress, and thereby to participate in redox signalling linked to defense responses. protein_coding CYTOSOLIC NADP+-DEPENDENT ISOCITRATE DEHYDROGENASE (cICDH) CYTOSOLIC NADP+-DEPENDENT ISOCITRATE DEHYDROGENASE (cICDH)
POPTR_0005s16600	Potri.005G167900	952	1927	1810	1908	0.99297	0.493964		AT4G08685	Encodes a protein, expressed in leaves, with similarity to pollen allergens. protein_coding (SAH7) (SAH7)				PF01190	Pollen proteins Ole e I like
POPTR_0005s12770	Potri.005G126200	50	135	119	150	0.992932	0.30528		AT4G36750	Quinone reductase family protein; FUNCTIONS IN: oxidoreductase activity, FMN binding; INVOLVED IN: negative regulation of transcription; LOCATED IN: plasma membrane; EXPRESSED IN: 24 plant structures; EXPRESSED DURING: 13 growth stages; CONTAINS InterPro DOMAIN/s: Flavoprotein WrbA (InterPro:IPR010089), Flavodoxin/nitric oxide synthase (InterPro:IPR008254); BEST Arabidopsis thaliana protein match…				PF03358	NADPH-dependent FMN reductase			KOG3135	1,4-benzoquinone reductase-like; Trp repressor binding protein-like/protoplast-secreted protein					16491	oxidoreductase activity
POPTR_0008s00670	Potri.008G006100	296	423	426	436	0.992837	0.700235		AT1G16860	Ubiquitin-specific protease family C19-related protein; LOCATED IN: plasma membrane; BEST Arabidopsis thaliana protein match is: Ubiquitin-specific protease family C19-related protein (TAIR:AT1G78880.1); Has 605 Blast hits to 295 proteins in 85 species: Archae - 0; Bacteria - 22; Metazoa - 26; Fungi - 28; Plants - 169; Viruses - 0; Other Eukaryotes - 360 (source: NCBI BLink). protein_coding						PTHR24006	FAMILY NOT NAMED
POPTR_0002s23290	Potri.002G231900	58	275	280	297	0.992835	0.110623		AT2G43120	RmlC-like cupins superfamily protein; FUNCTIONS IN: calmodulin binding; INVOLVED IN: biological_process unknown; LOCATED IN: plasma membrane; EXPRESSED IN: stem, flower; CONTAINS InterPro DOMAIN/s: Pirin, C-terminal (InterPro:IPR008778), Pirin (InterPro:IPR012093), Cupin, RmlC-type (InterPro:IPR011051), Pirin, N-terminal (InterPro:IPR003829); BEST Arabidopsis thaliana protein match is: pirin (TAI…				PF02678	Pirin	PTHR13903	PIRIN-RELATED					K06911	MFS transporter, UMF1 family
POPTR_0003s07790	Potri.003G080100	145	218	220	239	0.992774	0.640293		AT3G60340	alpha/beta-Hydrolases superfamily protein; FUNCTIONS IN: palmitoyl-(protein) hydrolase activity; INVOLVED IN: protein modification process; LOCATED IN: vacuole; EXPRESSED IN: 25 plant structures; EXPRESSED DURING: 14 growth stages; CONTAINS InterPro DOMAIN/s: Palmitoyl protein thioesterase (InterPro:IPR002472); BEST Arabidopsis thaliana protein match is: alpha/beta-Hydrolases superfamily protein …				PF02089	Palmitoyl protein thioesterase	PTHR11247:SF8	PALMITOYL-PROTEIN THIOESTERASE 1	KOG2541	Palmitoyl protein thioesterase					8474	palmitoyl-(protein) hydrolase activity
POPTR_0001s10200	Potri.001G096000	24	56	52	64	0.992741	0.366522		AT4G23720	Protein of unknown function (DUF1191); FUNCTIONS IN: molecular_function unknown; INVOLVED IN: biological_process unknown; LOCATED IN: plasma membrane; EXPRESSED IN: 16 plant structures; EXPRESSED DURING: 7 growth stages; CONTAINS InterPro DOMAIN/s: Protein of unknown function DUF1191 (InterPro:IPR010605); BEST Arabidopsis thaliana protein match is: Protein of unknown function (DUF1191) (TAIR:AT4G…				PF06697	Protein of unknown function (DUF1191)
POPTR_0018s10890	Potri.018G099900	217	354	328	351	0.992702	0.630514		AT5G57815	Cytochrome c oxidase, subunit Vib family protein; FUNCTIONS IN: cytochrome-c oxidase activity; LOCATED IN: mitochondrion; EXPRESSED IN: 24 plant structures; EXPRESSED DURING: 15 growth stages; CONTAINS InterPro DOMAIN/s: Cytochrome c oxidase, subunit VIb (InterPro:IPR003213); BEST Arabidopsis thaliana protein match is: Cytochrome c oxidase, subunit Vib family protein (TAIR:AT4G28060.1); Has 30201…				PF02297	Cytochrome oxidase c subunit VIb	PTHR11387	CYTOCHROME C OXIDASE POLYPEPTIDE VIB			1.9.3.1	Cytochrome-c oxidase.	K02267	cytochrome c oxidase subunit VIb [EC:1.9.3.1]	4129	cytochrome-c oxidase activity
POPTR_0001s38580	Potri.001G376700	19	169	177	208	0.992672	-0.0526857		AT1G73140	Encodes a member of the TBL (TRICHOME BIREFRINGENCE-LIKE) gene family containing a plant-specific DUF231 (domain of unknown function) domain. TBL gene family has 46 members, two of which (TBR/AT5G06700 and TBL3/AT5G01360) have been shown to be involved in the synthesis and deposition of secondary wall cellulose, presumably by influencing the esterification state of pectic polymers. A nomenclature…				PF03005	Arabidopsis proteins of unknown function	PTHR14469	UNCHARACTERIZED
POPTR_0009s09530	Potri.009G092300	282	1278	1308	1565	0.992655	0.0893524		AT2G14890	putative proline-rich protein (At2g14890) mRNA, complete protein_coding ARABINOGALACTAN PROTEIN 9 (AGP9) ARABINOGALACTAN PROTEIN 9 (AGP9)	AGP9C	similar to ARABINOGALACTAN PROTEIN 9; [ co-ortholog (1of2) of At2g14890, ]
POPTR_0007s14240	Potri.007G011300	6	107	85	107	0.992613	-0.122276		AT2G22560	Kinase interacting (KIP1-like) family protein; FUNCTIONS IN: molecular_function unknown; INVOLVED IN: biological_process unknown; LOCATED IN: plasma membrane; EXPRESSED IN: 15 plant structures; EXPRESSED DURING: 6 growth stages; CONTAINS InterPro DOMAIN/s: KIP1-like (InterPro:IPR011684); BEST Arabidopsis thaliana protein match is: Kinase interacting (KIP1-like) family protein (TAIR:AT5G10500.1); …				PF07765	KIP1-like protein
POPTR_0012s04280	Potri.012G045500	69	114	108	125	0.9926	0.581936		AT1G48160	signal recognition particle 19 kDa protein, putative / SRP19, putative; FUNCTIONS IN: 7S RNA binding; INVOLVED IN: protein targeting, SRP-dependent cotranslational protein targeting to membrane; LOCATED IN: signal recognition particle, signal recognition particle, endoplasmic reticulum targeting; EXPRESSED IN: 24 plant structures; EXPRESSED DURING: 15 growth stages; CONTAINS InterPro DOMAIN/s: Si…				PF01922	SRP19 protein	PTHR17453	SIGNAL RECOGNITION PARTICLE 19 KD PROTEIN	KOG3198	Signal recognition particle, subunit Srp19			K03105	signal recognition particle subunit SRP19	8312	7S RNA binding
POPTR_0004s14170	Potri.004G134100	100	138	133	137	0.992552	0.745354		AT1G04290	Thioesterase superfamily protein; FUNCTIONS IN: hydrolase activity, acting on ester bonds, acyl-CoA thioesterase activity; INVOLVED IN: biological_process unknown; LOCATED IN: peroxisome; EXPRESSED IN: 24 plant structures; EXPRESSED DURING: 15 growth stages; CONTAINS InterPro DOMAIN/s: Thioesterase superfamily (InterPro:IPR006683), Phenylacetic acid degradation-related protein (InterPro:IPR003736…						PTHR21660	THIOESTERASE SUPERFAMILY MEMBER-RELATED
POPTR_0002s09270	Potri.002G092100	58	121	108	120	0.99239	0.478359		AT5G10080	Eukaryotic aspartyl protease family protein; FUNCTIONS IN: aspartic-type endopeptidase activity; INVOLVED IN: proteolysis; LOCATED IN: anchored to plasma membrane, anchored to membrane; EXPRESSED IN: cultured cell; CONTAINS InterPro DOMAIN/s: Peptidase aspartic (InterPro:IPR021109), Peptidase aspartic, catalytic (InterPro:IPR009007), Peptidase A1 (InterPro:IPR001461), Peptidase aspartic, active s…		null		PF00026	Eukaryotic aspartyl protease	PTHR13683	ASPARTYL PROTEASES	KOG1339	Aspartyl protease					4190	aspartic-type endopeptidase activity
POPTR_0010s18920	Potri.010G181900	467	651	659	703	0.992378	0.699297		AT3G56190	Encodes one of two alpha-SNAPs (soluble NSF attachment protein) in Arabidopsis protein_coding ALPHA-SOLUBLE NSF ATTACHMENT PROTEIN 2 (ALPHA-SNAP2) ALPHA-SOLUBLE NSF ATTACHMENT PROTEIN 2 (ALPHA-SNAP2); (ASNAP)						PTHR13768:SF8	ALPHA-SOLUBLE NSF ATTACHMENT PROTEIN (SNAP-ALPHA)	KOG1586	Protein required for fusion of vesicles in vesicular transport, alpha-SNAP					6886	intracellular protein transport
POPTR_0001s19030	Potri.001G189500	90	207	214	237	0.992341	0.371257		AT1G59870	ATP binding cassette transporter. Localized to the plasma membrane in uninfected cells. In infected leaves, the protein concentrated at infection sites. Contributes to nonhost resistance to inappropriate pathogens that enter by direct penetration in a salicylic acid?dependent manner. Required for mlo resistance. Has Cd transporter activity (Cd2+ extrusion pump) and contributes to heavy metal resi…		ABC transporter family protein; similar to gb		PF01061	ABC-2 type transporter	PTHR19241	ATP-BINDING CASSETTE TRANSPORTER	KOG0065	Pleiotropic drug resistance proteins (PDR1-15), ABC superfamily					5524	ATP binding
POPTR_0008s20350	Potri.008G199000	92	109	105	110	0.992288	0.857902		AT1G03350	BSD domain-containing protein; FUNCTIONS IN: molecular_function unknown; INVOLVED IN: biological_process unknown; LOCATED IN: cellular_component unknown; EXPRESSED IN: 24 plant structures; EXPRESSED DURING: 15 growth stages; CONTAINS InterPro DOMAIN/s: BSD (InterPro:IPR005607); BEST Arabidopsis thaliana protein match is: BSD domain-containing protein (TAIR:AT4G13110.1); Has 10642 Blast hits to 59…				PF03909	BSD domain	PTHR16019	SYNAPSE-ASSOCIATED PROTEIN	KOG2690	Uncharacterized conserved protein, contains BSD domain
POPTR_0001s02340	Potri.001G140900	3	40	32	45	0.992284	-0.116365		AT4G17920	RING/U-box superfamily protein; FUNCTIONS IN: zinc ion binding; CONTAINS InterPro DOMAIN/s: Zinc finger, RING-type (InterPro:IPR001841), Zinc finger, C3HC4 RING-type (InterPro:IPR018957); BEST Arabidopsis thaliana protein match is: RING/U-box superfamily protein (TAIR:AT5G46650.1); Has 8779 Blast hits to 8757 proteins in 280 species: Archae - 0; Bacteria - 0; Metazoa - 2402; Fungi - 735; Plants -…				PF00097	Zinc finger, C3HC4 type (RING finger)	PTHR22765:SF21	SUBFAMILY NOT NAMED	KOG1493	Anaphase-promoting complex (APC), subunit 11
POPTR_0017s00470	Potri.017G000800	29	38	36	38	0.992264	0.783873		AT2G44110	A member of a large family of seven-transmembrane domain proteins specific to plants, homologs of the barley mildew resistance locus o (MLO) protein. The Arabidopsis genome contains 15 genes encoding MLO proteins, with localization in plasma membrane. Phylogenetic analysis revealed four clades of closely-related AtMLO genes. ATMLO15 belongs to the clade II, with ATMLO13 and ATMLO15. The gene is e…				PF03094	Mlo family									8219	cell death
POPTR_0010s19140	Potri.010G184000	55	610	641	764	0.991943	-0.0866266		AT2G40320	Encodes a member of the TBL (TRICHOME BIREFRINGENCE-LIKE) gene family containing a plant-specific DUF231 (domain of unknown function) domain. TBL gene family has 46 members, two of which (TBR/AT5G06700 and TBL3/AT5G01360) have been shown to be involved in the synthesis and deposition of secondary wall cellulose, presumably by influencing the esterification state of pectic polymers. A nomenclature…				PF03005	Arabidopsis proteins of unknown function	PTHR13533	FAMILY NOT NAMED
POPTR_0003s17450	Potri.003G175900	99	1127	1187	1411	0.99184	-0.0894279		AT4G13710	Pectin lyase-like superfamily protein; FUNCTIONS IN: lyase activity, pectate lyase activity; INVOLVED IN: biological_process unknown; LOCATED IN: endomembrane system; EXPRESSED IN: 20 plant structures; EXPRESSED DURING: 6 growth stages; CONTAINS InterPro DOMAIN/s: Pectin lyase fold/virulence factor (InterPro:IPR011050), AmbAllergen (InterPro:IPR018082), Pectate lyase/Amb allergen (InterPro:IPR002…				PF00544	Pectate lyase					4.2.2.2	Pectate lyase.	K01728	pectate lyase [EC:4.2.2.2]
POPTR_0013s03430		60	110	112	125	0.991659	0.498747
POPTR_0012s02330	Potri.012G016200	77	388	400	422	0.991619	0.0928529		AT3G49260	IQ-domain 21 (iqd21); FUNCTIONS IN: calmodulin binding; INVOLVED IN: biological_process unknown; LOCATED IN: cellular_component unknown; EXPRESSED IN: 19 plant structures; EXPRESSED DURING: 13 growth stages; CONTAINS InterPro DOMAIN/s: IQ calmodulin-binding region (InterPro:IPR000048); BEST Arabidopsis thaliana protein match is: IQ-domain 2 (TAIR:AT5G03040.3). protein_coding IQ-DOMAIN 21 (iqd21) …		calmodulin-binding family protein; similar to low similarity to SF16 protein (Helianthus annuus) GI:560150; calmodulin-binding family protein; similar to low similarity to SF16 protein (Helianthus annuus) GI:560150; similar to c; [ co-ortholog (1of2) of A		PF00612	IQ calmodulin-binding motif	PTHR10699:SF9	CALMODULIN BINDING							5515	protein binding
POPTR_0006s25180	Potri.006G235200	1398	1745	1745	1764	0.991615	0.810429		AT4G29340	Profilin is a low-molecular weight, actin monomer-binding protein that regulates the organization of actin cytoskeleton in eukaryotes, including higher plants. PRF4 and PRF5 are late pollen-specific and are not detectable in other cell types of the plant body including microspores and root hairs. Immunocytochemical studies at the subcellular level reveal that both the constitutive and pollen-spec…				PF00235	Profilin	PTHR11604	PROFILIN	KOG1755	Profilin					3779	actin binding
POPTR_0004s03350	Potri.004G033500	152	187	187	198	0.991557	0.802921		AT4G21450	PapD-like superfamily protein; FUNCTIONS IN: structural molecule activity; INVOLVED IN: biological_process unknown; EXPRESSED IN: 22 plant structures; EXPRESSED DURING: 13 growth stages; CONTAINS InterPro DOMAIN/s: PapD-like (InterPro:IPR008962), Major sperm protein (InterPro:IPR000535); BEST Arabidopsis thaliana protein match is: PapD-like superfamily protein (TAIR:AT4G05060.1). protein_coding				PF00635	MSP (Major sperm protein) domain	PTHR10809	VESICLE-ASSOCIATED MEMBRANE PROTEIN (VAMP)	KOG0439	VAMP-associated protein involved in inositol metabolism					5198	structural molecule activity
POPTR_0007s06580	Potri.007G081100	38	51	48	51	0.991526	0.766274		AT2G21950	Encodes an SKP1 interacting partner (SKIP6). protein_coding SKP1 INTERACTING PARTNER 6 (SKIP6) SKP1 INTERACTING PARTNER 6 (SKIP6)				PF01344	Kelch motif	PTHR13690	KELCH-RELATED							5515	protein binding
POPTR_0006s00360	Potri.006G001500	304	439	443	481	0.991331	0.66862		AT4G17170	member of RAB gene family protein_coding RAB GTPASE HOMOLOG B1C (RABB1C) (AT-RAB2); (ATRABB1C); (ATRAB2A);RAB GTPASE HOMOLOG B1B (RAB-B1B);RAB GTPASE HOMOLOG B1C (RABB1C);ARABIDOPSIS RAB GTPASE HOMOLOG B1B (ATRAB-B1B); (RAB2A)				PF00071	Ras family	PTHR24073	FAMILY NOT NAMED	KOG0098	GTPase Rab2, small G protein superfamily			K07976	Rab family, other	3924	GTPase activity
POPTR_0007s06230	Potri.007G085100	12	38	39	46	0.991276	0.211864		AT4G39630	unknown protein; Has 30201 Blast hits to 17322 proteins in 780 species: Archae - 12; Bacteria - 1396; Metazoa - 17338; Fungi - 3422; Plants - 5037; Viruses - 0; Other Eukaryotes - 2996 (source: NCBI BLink). protein_coding
POPTR_0006s21590	Potri.006G201300	13	34	29	36	0.991247	0.336744		AT5G06470	Glutaredoxin family protein; FUNCTIONS IN: electron carrier activity, protein disulfide oxidoreductase activity; INVOLVED IN: cell redox homeostasis; CONTAINS InterPro DOMAIN/s: Thioredoxin fold (InterPro:IPR012335), Glutaredoxin (InterPro:IPR002109), Thioredoxin-like fold (InterPro:IPR012336); BEST Arabidopsis thaliana protein match is: Thioredoxin superfamily protein (TAIR:AT3G11773.2); Has 180…				PF00462	Glutaredoxin	PTHR10168:SF44	GLUTAREDOXIN DOMAIN-CONTAINING CYSTEINE-RICH PROTE	KOG1752	Glutaredoxin and related proteins					9055	electron carrier activity
POPTR_0003s06780	Potri.003G070200	83	459	434	573	0.991241	0.0262587		AT3G14170	Plant protein of unknown function (DUF936); CONTAINS InterPro DOMAIN/s: Protein of unknown function DUF936, plant (InterPro:IPR010341); BEST Arabidopsis thaliana protein match is: Plant protein of unknown function (DUF936) (TAIR:AT1G08760.1); Has 314 Blast hits to 224 proteins in 22 species: Archae - 0; Bacteria - 0; Metazoa - 17; Fungi - 0; Plants - 291; Viruses - 0; Other Eukaryotes - 6 (source…				PF06075	Plant protein of unknown function (DUF936)
POPTR_0007s01850	Potri.007G129700	457	1004	872	1050	0.991153	0.431476		AT2G31390	pfkB-like carbohydrate kinase family protein; FUNCTIONS IN: kinase activity, ribokinase activity; INVOLVED IN: D-ribose metabolic process, acetate fermentation, sucrose biosynthetic process, sucrose catabolic process, using beta-fructofuranosidase; LOCATED IN: plasma membrane; EXPRESSED IN: 27 plant structures; EXPRESSED DURING: 16 growth stages; CONTAINS InterPro DOMAIN/s: Carbohydrate/purine ki…				PF00294	pfkB family carbohydrate kinase	PTHR10584	SUGAR KINASE RELATED	KOG2855	Ribokinase	2.7.1.4	Fructokinase.	K00847	fructokinase [EC:2.7.1.4]
POPTR_0016s08140	Potri.016G080600	314	728	629	768	0.991064	0.399284		AT3G55140	Pectin lyase-like superfamily protein; CONTAINS InterPro DOMAIN/s: Pectin lyase fold/virulence factor (InterPro:IPR011050), AmbAllergen (InterPro:IPR018082), Pectate lyase/Amb allergen (InterPro:IPR002022), Pectin lyase fold (InterPro:IPR012334); BEST Arabidopsis thaliana protein match is: Pectin lyase-like superfamily protein (TAIR:AT3G09540.1); Has 1866 Blast hits to 1858 proteins in 295 specie…				PF00544	Pectate lyase					4.2.2.2	Pectate lyase.	K01728	pectate lyase [EC:4.2.2.2]
POPTR_0005s07760	Potri.005G076100	13	46	39	45	0.990916	0.228922		AT5G65030	unknown protein; BEST Arabidopsis thaliana protein match is: unknown protein (TAIR:AT5G10210.1); Has 1807 Blast hits to 1807 proteins in 277 species: Archae - 0; Bacteria - 0; Metazoa - 736; Fungi - 347; Plants - 385; Viruses - 0; Other Eukaryotes - 339 (source: NCBI BLink). protein_coding
POPTR_0006s12510	Potri.006G123200	422	3464	3543	3708	0.990911	-0.00942293		AT2G36880	methionine adenosyltransferase 3 (MAT3); FUNCTIONS IN: copper ion binding, methionine adenosyltransferase activity; INVOLVED IN: one-carbon metabolic process, S-adenosylmethionine biosynthetic process; LOCATED IN: plasma membrane; EXPRESSED IN: 27 plant structures; EXPRESSED DURING: 17 growth stages; CONTAINS InterPro DOMAIN/s: S-adenosylmethionine synthetase (InterPro:IPR002133), S-adenosylmethi…		similar to S-adenosylmethionine synthetase; putative; similar to S-adenosylmethionine synthetase 3 (Methionine adenosyltransferase 3; similar to AdoMet synthetase 3) (Lycopersicon esculentum) SWISS-PROT:P43282; [ ortholog of At2g36880,]		PF02772	S-adenosylmethionine synthetase, central domain	PTHR11964	S-ADENOSYLMETHIONINE SYNTHETASE	KOG1506	S-adenosylmethionine synthetase	2.5.1.6	Methionine adenosyltransferase.	K00789	S-adenosylmethionine synthetase [EC:2.5.1.6]	4478	methionine adenosyltransferase activity
POPTR_0015s01480	Potri.015G012500	33	584	539	749	0.990872	-0.155383		AT3G49260	IQ-domain 21 (iqd21); FUNCTIONS IN: calmodulin binding; INVOLVED IN: biological_process unknown; LOCATED IN: cellular_component unknown; EXPRESSED IN: 19 plant structures; EXPRESSED DURING: 13 growth stages; CONTAINS InterPro DOMAIN/s: IQ calmodulin-binding region (InterPro:IPR000048); BEST Arabidopsis thaliana protein match is: IQ-domain 2 (TAIR:AT5G03040.3). protein_coding IQ-DOMAIN 21 (iqd21) …		calmodulin-binding family protein; similar to low similarity to SF16 protein (Helianthus annuus) GI:560150; calmodulin-binding family protein; similar to low similarity to SF16 protein (Helianthus annuus) GI:560150; similar to c; [ co-ortholog (2of2) of A		PF00612	IQ calmodulin-binding motif	PTHR13140	MYOSIN							5515	protein binding
POPTR_0001s04570		213	283	273	280	0.990826	0.775243
POPTR_0001s23810	Potri.001G231000	88	206	180	203	0.990783	0.417157		AT3G60080	RING/U-box superfamily protein; FUNCTIONS IN: zinc ion binding; EXPRESSED IN: 24 plant structures; EXPRESSED DURING: 15 growth stages; CONTAINS InterPro DOMAIN/s: Zinc finger, RING-type (InterPro:IPR001841), Zinc finger, C3HC4 RING-type (InterPro:IPR018957); BEST Arabidopsis thaliana protein match is: RING/U-box superfamily protein (TAIR:AT2G44330.1); Has 9920 Blast hits to 9845 proteins in 282 s…				PF00097	Zinc finger, C3HC4 type (RING finger)	PTHR22763	RING ZINC FINGER PROTEIN
POPTR_0003s17180	Potri.003G173300	128	1681	1373	1976	0.990776	-0.122024		AT1G27920	microtubule-associated protein 65-8 (MAP65-8); CONTAINS InterPro DOMAIN/s: Microtubule-associated protein, MAP65/ASE1-type (InterPro:IPR007145); BEST Arabidopsis thaliana protein match is: microtubule-associated protein 65-2 (TAIR:AT4G26760.1); Has 2013 Blast hits to 1836 proteins in 335 species: Archae - 36; Bacteria - 203; Metazoa - 697; Fungi - 206; Plants - 352; Viruses - 0; Other Eukaryotes …				PF03999	Microtubule associated protein (MAP65/ASE1 family)	PTHR19321	PROTEIN REGULATOR OF CYTOKINESIS 1 PRC1-RELATED	KOG4302	Microtubule-associated protein essential for anaphase spindle elongation
POPTR_0014s12880	Potri.014G134300	27	119	113	118	0.990715	0.151561		AT2G30540	Thioredoxin superfamily protein; FUNCTIONS IN: electron carrier activity, protein disulfide oxidoreductase activity; INVOLVED IN: cell redox homeostasis; LOCATED IN: endomembrane system; EXPRESSED IN: 15 plant structures; EXPRESSED DURING: 6 growth stages; CONTAINS InterPro DOMAIN/s: Glutaredoxin-like, plant II (InterPro:IPR011905), Glutaredoxin (InterPro:IPR002109), Thioredoxin fold (InterPro:IP…				PF00462	Glutaredoxin	PTHR10168	GLUTAREDOXIN	KOG1752	Glutaredoxin and related proteins					9055	electron carrier activity
POPTR_0018s02960	Potri.018G015100	1645	2181	2211	2249	0.990668	0.754444		AT5G10770	Eukaryotic aspartyl protease family protein; FUNCTIONS IN: DNA binding, aspartic-type endopeptidase activity; INVOLVED IN: proteolysis; EXPRESSED IN: 12 plant structures; EXPRESSED DURING: 4 anthesis, C globular stage, petal differentiation and expansion stage, E expanded cotyledon stage; CONTAINS InterPro DOMAIN/s: Peptidase aspartic (InterPro:IPR021109), Peptidase aspartic, catalytic (InterPro:…		similar to nucleoid DNA-binding protein. [ORG:Malus x domestica]; [ co-ortholog (2of9) of AAQ54564, ]		PF00026	Eukaryotic aspartyl protease	PTHR13683	ASPARTYL PROTEASES	KOG1339	Aspartyl protease					4190	aspartic-type endopeptidase activity
POPTR_0002s01540	Potri.002G014000	14	59	59	61	0.990586	0.156775		AT1G76140	Prolyl oligopeptidase family protein; FUNCTIONS IN: serine-type peptidase activity, serine-type endopeptidase activity; INVOLVED IN: proteolysis; LOCATED IN: chloroplast; EXPRESSED IN: 24 plant structures; EXPRESSED DURING: 15 growth stages; CONTAINS InterPro DOMAIN/s: Peptidase S9, prolyl oligopeptidase, catalytic domain (InterPro:IPR001375), Peptidase S9A, oligopeptidase, N-terminal beta-propel…		similar to prolyl oligopeptidase; putative; similar to prolyl endopeptidase; putative; similar to post-proline cleaving enzyme; putative; similar to SP		PF02897	Prolyl oligopeptidase, N-terminal beta-propeller domain	PTHR11757	PROTEASE FAMILY S9A OLIGOPEPTIDASE	KOG2237	Predicted serine protease	3.4.21.26	Prolyl oligopeptidase.	K01322	prolyl oligopeptidase [EC:3.4.21.26]	8236	serine-type peptidase activity
POPTR_0007s14500	Potri.007G009200	815	1394	1291	1367	0.990515	0.602978		AT5G65700	Encodes a CLAVATA1-related receptor kinase-like protein required for both shoot and flower meristem function. Very similar to BAM2,with more than 85% a.a. identity. It has a broad expression pattern and is involved in vascular strand development in the leaf, control of leaf shape, size and symmetry, male gametophyte development and ovule specification and function. Anthers of double mutants (bam1…				PF00069	Protein kinase domain	PTHR24420:SF462	SUBFAMILY NOT NAMED	KOG1187	Serine/threonine protein kinase					4672	protein kinase activity
POPTR_0018s04840	Potri.018G057600	519	781	716	787	0.990496	0.68154		AT4G29340	Profilin is a low-molecular weight, actin monomer-binding protein that regulates the organization of actin cytoskeleton in eukaryotes, including higher plants. PRF4 and PRF5 are late pollen-specific and are not detectable in other cell types of the plant body including microspores and root hairs. Immunocytochemical studies at the subcellular level reveal that both the constitutive and pollen-spec…				PF00235	Profilin	PTHR11604	PROFILIN	KOG1755	Profilin					3779	actin binding
POPTR_0006s05500	Potri.006G056300	688	2524	2166	2444	0.990446	0.218225		AT3G12200	Encodes AtNek7, a member of the NIMA-related serine/threonine kinases (Neks) that have been linked to cell-cycle regulation in fungi and mammals. Plant Neks might be involved in plant development processes. protein_coding NIMA-RELATED KINASE 7 (Nek7) NIMA-RELATED KINASE 7 (Nek7)				PF00069	Protein kinase domain	PTHR24362	SERINE/THREONINE-PROTEIN KINASE NEK	KOG0589	Serine/threonine protein kinase					4672	protein kinase activity
POPTR_0019s07980	Potri.019G052600	73	139	126	152	0.990368	0.496312		AT1G65320	Cystathionine beta-synthase (CBS) family protein; FUNCTIONS IN: molecular_function unknown; INVOLVED IN: biological_process unknown; LOCATED IN: vacuole; EXPRESSED IN: cultured cell; CONTAINS InterPro DOMAIN/s: Cystathionine beta-synthase, core (InterPro:IPR000644); BEST Arabidopsis thaliana protein match is: CBS domain-containing protein (TAIR:AT5G53750.1); Has 145 Blast hits to 144 proteins in …				PF00571	CBS domain			KOG1764	5'-AMP-activated protein kinase, gamma subunit					5515	protein binding
POPTR_0014s16100	Potri.014G162900	156	750	738	763	0.990361	0.120486		AT2G04780	fasciclin-like arabinogalactan-protein 7 (Fla7) protein_coding FASCICLIN-LIKE ARABINOOGALACTAN 7 (FLA7) FASCICLIN-LIKE ARABINOOGALACTAN 7 (FLA7)	FLA7			PF02469	Fasciclin domain	PTHR10900:SF23	FLA (FASCICLIN-LIKE ARABINOGALACTAN PROTEIN)
POPTR_0001s00380	Potri.001G121600	13	35	34	35	0.990308	0.340178		AT1G62520	unknown protein; BEST Arabidopsis thaliana protein match is: unknown protein (TAIR:AT4G12450.1); Has 388 Blast hits to 388 proteins in 26 species: Archae - 0; Bacteria - 1; Metazoa - 0; Fungi - 8; Plants - 376; Viruses - 0; Other Eukaryotes - 3 (source: NCBI BLink). protein_coding
POPTR_0016s05230	Potri.016G051800	83	113	110	112	0.990283	0.75496		AT3G12170	Chaperone DnaJ-domain superfamily protein; FUNCTIONS IN: unfolded protein binding, heat shock protein binding; INVOLVED IN: protein folding; LOCATED IN: cellular_component unknown; EXPRESSED IN: 24 plant structures; EXPRESSED DURING: 15 growth stages; CONTAINS InterPro DOMAIN/s: Molecular chaperone, heat shock protein, Hsp40, DnaJ (InterPro:IPR015609), Heat shock protein DnaJ, N-terminal (InterPr…				PF00226	DnaJ domain	PTHR24078	DNAJ HOMOLOG SUBFAMILY C MEMBER	KOG0719	Molecular chaperone (DnaJ superfamily)					31072	heat shock protein binding
POPTR_0001s44250	Potri.001G416800	187	2146	2249	2765	0.990271	-0.0975422	GT8	AT5G54690	Encodes a protein with putative galacturonosyltransferase activity. Mutants defective in this gene displayed a notable reduction in xylose (>50%) in the cell walls from stems and roots and a reduction in cellulose (~25%). protein_coding GALACTURONOSYLTRANSFERASE 12 (GAUT12) IRREGULAR XYLEM 8 (IRX8); (LGT6);GALACTURONOSYLTRANSFERASE 12 (GAUT12)	IRX8	null		PF01501	Glycosyl transferase family 8	PTHR13778:SF2	GLYCOSYL TRANSFERASE-RELATED			2.4.1.43	Polygalacturonate 4-alpha-galacturonosyltransferase.	K13648	alpha-1,4-galacturonosyltransferase [EC:2.4.1.43]	16757	transferase activity, transferring glycosyl groups
POPTR_0016s04470	Potri.016G045500	90	770	658	933	0.990172	-0.0639325		AT3G12110	Encodes an actin that is expressed predominantly during reproductive development. protein_coding ACTIN-11 (ACT11) ACTIN-11 (ACT11)				PF00022	Actin	PTHR11937	ACTIN	KOG0676	Actin and related proteins			K10355	actin, other eukaryote
POPTR_0014s06480	Potri.014G069200	67	97	90	101	0.990167	0.695297		AT3G60800	DHHC-type zinc finger family protein; FUNCTIONS IN: zinc ion binding; INVOLVED IN: biological_process unknown; EXPRESSED IN: 23 plant structures; EXPRESSED DURING: 13 growth stages; CONTAINS InterPro DOMAIN/s: Zinc finger, DHHC-type (InterPro:IPR001594); BEST Arabidopsis thaliana protein match is: DHHC-type zinc finger family protein (TAIR:AT4G22750.1); Has 5091 Blast hits to 5089 proteins in 250…				PF01529	DHHC zinc finger domain	PTHR22883	ZINC FINGER DHHC DOMAIN CONTAINING PROTEIN	KOG1315	Predicted DHHC-type Zn-finger protein					8270	zinc ion binding
POPTR_0006s06430	Potri.006G065500	86	288	257	278	0.990162	0.255683		AT2G10940	Bifunctional inhibitor/lipid-transfer protein/seed storage 2S albumin superfamily protein; FUNCTIONS IN: lipid binding; INVOLVED IN: lipid transport; LOCATED IN: chloroplast thylakoid membrane, apoplast, chloroplast, membrane; EXPRESSED IN: 21 plant structures; EXPRESSED DURING: 13 growth stages; CONTAINS InterPro DOMAIN/s: Bifunctional inhibitor/plant lipid transfer protein/seed storage (InterPr…				PF00234	Protease inhibitor/seed storage/LTP family
POPTR_0014s09940	Potri.014G103600	25	121	106	145	0.990041	0.0670119		AT2G46710	Rho GTPase activating protein with PAK-box/P21-Rho-binding domain; FUNCTIONS IN: Rac GTPase activator activity; INVOLVED IN: signal transduction; LOCATED IN: intracellular; EXPRESSED IN: 22 plant structures; EXPRESSED DURING: 13 growth stages; CONTAINS InterPro DOMAIN/s: PAK-box/P21-Rho-binding (InterPro:IPR000095), Rho GTPase activation protein (InterPro:IPR008936), RhoGAP (InterPro:IPR000198); …				PF00620	RhoGAP domain	PTHR23177:SF2	GTPASE ACTIVATING PROTEIN							7165	signal transduction
POPTR_0004s19490	Potri.004G184200	159	300	265	301	0.990037	0.535047	GT29	AT1G08280	Glycosyltransferase family 29 (sialyltransferase) family protein; FUNCTIONS IN: sialyltransferase activity; INVOLVED IN: protein amino acid glycosylation; LOCATED IN: endomembrane system, integral to Golgi membrane, membrane; EXPRESSED IN: 20 plant structures; EXPRESSED DURING: 11 growth stages; CONTAINS InterPro DOMAIN/s: Sialyltransferase (InterPro:IPR012163), Glycosyl transferase, family 29 (I…				PF00777	Glycosyltransferase family 29 (sialyltransferase)	PTHR13713:SF31								8373	sialyltransferase activity
POPTR_0013s09070	Potri.013G095200	106	218	212	254	0.990023	0.425596		AT1G33490	unknown protein; CONTAINS InterPro DOMAIN/s: Protein of unknown function DUF2062 (InterPro:IPR018639); BEST Arabidopsis thaliana protein match is: unknown protein (TAIR:AT4G10140.1); Has 88 Blast hits to 88 proteins in 29 species: Archae - 0; Bacteria - 28; Metazoa - 0; Fungi - 0; Plants - 54; Viruses - 0; Other Eukaryotes - 6 (source: NCBI BLink). protein_coding		similar to expressed protein in Arabidopsis thaliana; [ co-ortholog (2of2) of At1g33490, At4g10140, ]		PF09835	Uncharacterized protein conserved in bacteria (DUF2062)
POPTR_0006s23090	Potri.006G214400	21	33	30	34	0.989996	0.643175		AT3G55140	Pectin lyase-like superfamily protein; CONTAINS InterPro DOMAIN/s: Pectin lyase fold/virulence factor (InterPro:IPR011050), AmbAllergen (InterPro:IPR018082), Pectate lyase/Amb allergen (InterPro:IPR002022), Pectin lyase fold (InterPro:IPR012334); BEST Arabidopsis thaliana protein match is: Pectin lyase-like superfamily protein (TAIR:AT3G09540.1); Has 1866 Blast hits to 1858 proteins in 295 specie…				PF00544	Pectate lyase					4.2.2.2	Pectate lyase.	K01728	pectate lyase [EC:4.2.2.2]
POPTR_0006s28090	Potri.006G265100	84	225	213	221	0.989959	0.348503		AT4G31860	Protein phosphatase 2C family protein; FUNCTIONS IN: protein serine/threonine phosphatase activity, catalytic activity; INVOLVED IN: protein amino acid dephosphorylation, N-terminal protein myristoylation; LOCATED IN: plasma membrane; EXPRESSED IN: 24 plant structures; EXPRESSED DURING: 15 growth stages; CONTAINS InterPro DOMAIN/s: Protein phosphatase 2C, manganese/magnesium aspartate binding sit…				PF00481	Protein phosphatase 2C	PTHR13832	PROTEIN PHOSPHATASE 2C	KOG0697	Protein phosphatase 1B (formerly 2C)	3.1.3.16	Serine/threonine specific protein phosphatase.	K01090	protein phosphatase [EC:3.1.3.16]	3824	catalytic activity
POPTR_0009s15040	Potri.009G148200	118	144	144	145	0.989945	0.82983		AT3G44716	unknown protein; FUNCTIONS IN: molecular_function unknown; INVOLVED IN: biological_process unknown; LOCATED IN: endomembrane system; Has 13 Blast hits to 13 proteins in 6 species: Archae - 0; Bacteria - 0; Metazoa - 0; Fungi - 0; Plants - 13; Viruses - 0; Other Eukaryotes - 0 (source: NCBI BLink). protein_coding
POPTR_0010s22380	Potri.010G216800	3	70	62	67	0.989759	-0.121488		AT3G54770	RNA-binding (RRM/RBD/RNP motifs) family protein; FUNCTIONS IN: RNA binding, nucleotide binding, nucleic acid binding; LOCATED IN: cellular_component unknown; EXPRESSED IN: root, gynoecium, carpel, stamen; EXPRESSED DURING: petal differentiation and expansion stage; CONTAINS InterPro DOMAIN/s: RNA recognition motif, RNP-1 (InterPro:IPR000504), Nucleotide-binding, alpha-beta plait (InterPro:IPR0126…				PF00076	RNA recognition motif. (a.k.a. RRM, RBD, or RNP domain)	PTHR24011	FAMILY NOT NAMED	KOG0149	Predicted RNA-binding protein SEB4 (RRM superfamily)					3676	nucleic acid binding
POPTR_0009s10000	Potri.009G097100	74	241	220	288	0.989676	0.201901		AT2G15320	Leucine-rich repeat (LRR) family protein; CONTAINS InterPro DOMAIN/s: Leucine-rich repeat (InterPro:IPR001611); BEST Arabidopsis thaliana protein match is: Leucine-rich repeat (LRR) family protein (TAIR:AT5G66330.1); Has 72264 Blast hits to 25708 proteins in 980 species: Archae - 21; Bacteria - 3279; Metazoa - 16942; Fungi - 630; Plants - 47007; Viruses - 0; Other Eukaryotes - 4385 (source: NCBI …				PF00560	Leucine Rich Repeat	PTHR24420	FAMILY NOT NAMED							5515	protein binding
POPTR_0005s09580	Potri.005G092900	88	96	94	96	0.989567	0.927986		AT1G53530	Peptidase S24/S26A/S26B/S26C family protein; FUNCTIONS IN: serine-type peptidase activity, peptidase activity; INVOLVED IN: proteolysis; LOCATED IN: integral to membrane, membrane; EXPRESSED IN: 22 plant structures; EXPRESSED DURING: 13 growth stages; CONTAINS InterPro DOMAIN/s: Peptidase S24/S26A/S26B/S26C, beta-ribbon domain (InterPro:IPR011056), Peptidase S24/S26A/S26B, conserved region (Inter…				PF00717	Peptidase S24-like	PTHR12383:SF9	SUBFAMILY NOT NAMED	KOG0171	Mitochondrial inner membrane protease, subunit IMP1	3.4.99.-	Endopeptidases of unknown catalytic mechanism.	K09647	mitochondrial inner membrane protease subunit 1 [EC:3.4.99.-]
POPTR_0014s06890	Potri.014G073000	73	193	163	193	0.989567	0.350486		AT2G45600	alpha/beta-Hydrolases superfamily protein; FUNCTIONS IN: hydrolase activity; INVOLVED IN: metabolic process; LOCATED IN: cellular_component unknown; EXPRESSED IN: 20 plant structures; EXPRESSED DURING: 8 growth stages; CONTAINS InterPro DOMAIN/s: Lipase, GDXG, active site (InterPro:IPR002168), Alpha/beta hydrolase fold-3 (InterPro:IPR013094); BEST Arabidopsis thaliana protein match is: alpha/beta…				PF07859	alpha/beta hydrolase fold	PTHR23024:SF10	CARBOXYLESTERASE-RELATED	KOG1515	Arylacetamide deacetylase					16787	hydrolase activity
POPTR_0010s05300	Potri.010G043200	380	456	458	461	0.989559	0.841018		AT1G60800	NSP-interacting kinase 3 (NIK3); FUNCTIONS IN: kinase activity; INVOLVED IN: protein amino acid phosphorylation; LOCATED IN: plasma membrane; EXPRESSED IN: 22 plant structures; EXPRESSED DURING: 13 growth stages; CONTAINS InterPro DOMAIN/s: Protein kinase, ATP binding site (InterPro:IPR017441), Protein kinase, catalytic domain (InterPro:IPR000719), Leucine-rich repeat-containing N-terminal domain…				PF00069	Protein kinase domain	PTHR24420	FAMILY NOT NAMED	KOG1187	Serine/threonine protein kinase					4672	protein kinase activity
POPTR_0004s09240	Potri.004G093500	5	41	33	47	0.989505	-0.0486398		AT2G01275	RING/FYVE/PHD zinc finger superfamily protein; FUNCTIONS IN: zinc ion binding; CONTAINS InterPro DOMAIN/s: Protein of unknown function DUF3675 (InterPro:IPR022143), Zinc finger, C3HC4 RING-type (InterPro:IPR018957), Zinc finger, RING-CH-type (InterPro:IPR011016); BEST Arabidopsis thaliana protein match is: RING/FYVE/PHD zinc finger superfamily protein (TAIR:AT5G38070.1); Has 30201 Blast hits to 1…				PF00097	Zinc finger, C3HC4 type (RING finger)	PTHR23012	MEMBRANE ASSOCIATED RING FINGER
POPTR_0002s02680	Potri.002G025200	582	1967	1741	1890	0.989461	0.253204		AT1G19870	IQ-domain 32 (iqd32); FUNCTIONS IN: calmodulin binding; INVOLVED IN: biological_process unknown; LOCATED IN: cytosol, nucleus, plasma membrane, chloroplast envelope; EXPRESSED IN: 24 plant structures; EXPRESSED DURING: 13 growth stages; CONTAINS InterPro DOMAIN/s: IQ calmodulin-binding region (InterPro:IPR000048); BEST Arabidopsis thaliana protein match is: IQ-domain 31 (TAIR:AT1G74690.1); Has 91…				PF00612	IQ calmodulin-binding motif	PTHR10699:SF9	CALMODULIN BINDING							5515	protein binding
POPTR_0013s00690	Potri.013G005500	396	481	469	504	0.989432	0.820632		AT5G14670	A member of ARF GTPase family. Arabidopsis has 21 members of this family, known to be essential for vesicle coating and uncoating and functions in GTP-binding. Gene encoding ADP-ribosylation factor and similar to ADP-ribosylation factor DcARF1 (GI:965483) (Daucus carota), other ARFs and ARF-like proteins. The gene is shown to play a role in cell division, cell expansion and cellulose production u…				PF00025	ADP-ribosylation factor family	PTHR11711	ARF-RELATED	KOG0070	GTP-binding ADP-ribosylation factor Arf1			K07977	Arf/Sar family, other	5525	GTP binding
POPTR_0009s01630	Potri.009G011100	129	1421	1152	1357	0.989282	-0.0539918		AT2G28315	Nucleotide/sugar transporter family protein protein_coding				PF03151	Triose-phosphate Transporter family	PTHR11132	SOLUTE CARRIER FAMILY 35	KOG1441	Glucose-6-phosphate/phosphate and phosphoenolpyruvate/phosphate antiporter					16020	membrane
POPTR_0008s09870	Potri.008G099300	1259	4050	4156	4268	0.989232	0.247966		AT4G01850	S-adenosylmethionine synthetase 2 (SAM-2); FUNCTIONS IN: copper ion binding, methionine adenosyltransferase activity; INVOLVED IN: one-carbon metabolic process, S-adenosylmethionine biosynthetic process; LOCATED IN: nucleolus, cell wall; EXPRESSED IN: 27 plant structures; EXPRESSED DURING: 17 growth stages; CONTAINS InterPro DOMAIN/s: S-adenosylmethionine synthetase (InterPro:IPR002133), S-adenos…				PF02772	S-adenosylmethionine synthetase, central domain	PTHR11964	S-ADENOSYLMETHIONINE SYNTHETASE	KOG1506	S-adenosylmethionine synthetase	2.5.1.6	Methionine adenosyltransferase.	K00789	S-adenosylmethionine synthetase [EC:2.5.1.6]	4478	methionine adenosyltransferase activity
POPTR_0017s06540	Potri.017G037700	9	37	30	40	0.98913	0.143253		AT3G05870	Subunit of the anaphase promoting complex, a ubiquitin ligase complex that regulates progression through the cell cycle. protein_coding ANAPHASE-PROMOTING COMPLEX/CYCLOSOME 11 (APC11) ANAPHASE-PROMOTING COMPLEX/CYCLOSOME 11 (APC11)						PTHR11210:SF18	OS03G0302700 PROTEIN	KOG1493	Anaphase-promoting complex (APC), subunit 11			K03358	anaphase-promoting complex subunit 11
POPTR_0005s20540	Potri.005G182800	61	594	564	585	0.989115	-0.0260289		AT1G77280	Protein kinase protein with adenine nucleotide alpha hydrolases-like domain; FUNCTIONS IN: protein serine/threonine kinase activity, protein kinase activity, kinase activity, ATP binding; INVOLVED IN: protein amino acid phosphorylation, response to stress; LOCATED IN: cellular_component unknown; EXPRESSED IN: 16 plant structures; EXPRESSED DURING: 6 growth stages; CONTAINS InterPro DOMAIN/s: UspA…				PF00069	Protein kinase domain	PTHR24420	FAMILY NOT NAMED	KOG1187	Serine/threonine protein kinase					4672	protein kinase activity
POPTR_0011s07040	Potri.011G069600	316	2514	2443	2516	0.989079	0.00674884	GT2	AT4G18780	Encodes a member of the cellulose synthase family involved in secondary cell wall biosynthesis. Mutants have abnormal xylem formation, reduced cellulose content, and enhanced drought and osmotic stress tolerance. Mediates resistance towards bacterial pathogens via ABA. Confers resistance towards bacterial and fungal pathogens, independent of salicylic acid, ethylene and jasmonate signaling. prote…	AtCESA8 (IRX1) *	null		PF03552	Cellulose synthase	PTHR13301	X-BOX TRANSCRIPTION FACTOR-RELATED			2.4.1.12	Cellulose synthase (UDP-forming).	K10999	cellulose synthase A [EC:2.4.1.12]	16760	cellulose synthase (UDP-forming) activity
POPTR_0014s07670	Potri.014G080900	58	324	255	329	0.989009	0.0659257		AT1G01780	Encodes a member of the Arabidopsis LIM proteins: a family of actin bundlers with distinct expression patterns. WLIM1, WLIM2a, and WLIM2b are widely expressed, whereas PLIM2a, PLIM2b, and PLIM2c are predominantly expressed in pollen. Regulates actin cytoskeleton organization. protein_coding PLIM2B (PLIM2b) PLIM2B (PLIM2b)		similar to LIM domain-containing protein; similar to PGPS/D1 (Petunia 10 hybrida) GI:4105772; similar to LIM domain protein PLIM1 (Nicotiana tabacum) GI:5932418; [ ortholog of At3g61230,At2g45800,]		PF00412	LIM domain	PTHR24215:SF78		KOG1700	Regulatory protein MLP and related LIM proteins					8270	zinc ion binding
POPTR_0002s05250	Potri.002G051600	5	31	31	40	0.988919	-0.00381027		AT5G28150	Plant protein of unknown function (DUF868); CONTAINS InterPro DOMAIN/s: Protein of unknown function DUF868, plant (InterPro:IPR008586); BEST Arabidopsis thaliana protein match is: Plant protein of unknown function (DUF868) (TAIR:AT3G04860.1); Has 292 Blast hits to 290 proteins in 16 species: Archae - 0; Bacteria - 0; Metazoa - 0; Fungi - 0; Plants - 292; Viruses - 0; Other Eukaryotes - 0 (source:…				PF05910	Plant protein of unknown function (DUF868)
POPTR_0017s02820	Potri.017G130600	95	460	452	586	0.988684	0.0573265		AT5G16590	Leucine-rich repeat protein kinase family protein; FUNCTIONS IN: protein serine/threonine kinase activity, kinase activity, ATP binding; INVOLVED IN: protein amino acid phosphorylation, transmembrane receptor protein tyrosine kinase signaling pathway, response to symbiotic fungus; LOCATED IN: plasma membrane, membrane, plant-type cell wall; EXPRESSED IN: 24 plant structures; EXPRESSED DURING: 13 …				PF00069	Protein kinase domain	PTHR24420	FAMILY NOT NAMED	KOG1187	Serine/threonine protein kinase					4672	protein kinase activity
POPTR_0011s15640	Potri.011G153300	182	377	371	444	0.988616	0.417374		AT1G32770	Encodes SND1, a NAC Domain transcription factor involved in secondary wall biosynthesis in fibers. Expressed specifically in interfascicular fibers and xylary fibers in stems. Expressed in the procambium of stem inflorescences and root. May act as a negative regulator of secondary wall thickening in xylary fibers. Acts redundantly with NST1 to control development of secondary walls in siliques. p…			SND1	PF02365	No apical meristem (NAM) protein									3677	DNA binding
POPTR_0002s05130	Potri.002G050400	5	205	194	272	0.988609	-0.205252		AT3G22600	Bifunctional inhibitor/lipid-transfer protein/seed storage 2S albumin superfamily protein; FUNCTIONS IN: lipid binding; INVOLVED IN: lipid transport; LOCATED IN: anchored to membrane; EXPRESSED IN: 14 plant structures; EXPRESSED DURING: 10 growth stages; CONTAINS InterPro DOMAIN/s: Bifunctional inhibitor/plant lipid transfer protein/seed storage (InterPro:IPR016140), Plant lipid transfer protein/…				PF00234	Protease inhibitor/seed storage/LTP family
POPTR_0016s10830	Potri.016G097800	37	70	71	72	0.988526	0.516199		AT5G03530	Encodes a member of the Rab GTPase family of proteins. This protein interacts with the tail region of a myosin XI protein (AT5G43900) in a GTP-dependent manner. CFP:RabC2a appears to co-localize with peroxisomes. protein_coding RAB GTPASE HOMOLOG C2A (RABC2A) RAB GTPASE HOMOLOG C2A (RABC2A);ARABIDOPSIS THALIANA RAB GTPASE HOMOLOG C2A (ATRABC2A); (ATRAB); (ATRAB ALPHA); (ATRAB18B)				PF00071	Ras family	PTHR24073	FAMILY NOT NAMED	KOG0080	GTPase Rab18, small G protein superfamily			K07976	Rab family, other	5525	GTP binding
POPTR_0013s03710	Potri.013G039500	207	283	263	288	0.988512	0.746689		AT3G04780	Encodes a protein with little sequence identity with any other protein of known structure or function. Part of this protein shows a 42% sequence identity with the C-terminal domain of the 32-kD human thioredoxin-like protein. protein_coding				PF06201	C-terminal proteasome-interacting domain of thioredoxin-like	PTHR10438:SF1	THIOREDOXIN	KOG1730	Thioredoxin-like protein					6662	glycerol ether metabolism
POPTR_0012s08380	Potri.012G082200	40	63	64	71	0.988442	0.597579		AT1G10650	SBP (S-ribonuclease binding protein) family protein; FUNCTIONS IN: zinc ion binding; INVOLVED IN: biological_process unknown; LOCATED IN: cellular_component unknown; EXPRESSED IN: 24 plant structures; EXPRESSED DURING: 15 growth stages; CONTAINS InterPro DOMAIN/s: Zinc finger, RING-type (InterPro:IPR001841), S-ribonuclease binding protein, SBP1, pollen (InterPro:IPR017066); BEST Arabidopsis thali…						PTHR10044	INHIBITOR OF APOPTOSIS	KOG1100	Predicted E3 ubiquitin ligase
POPTR_0565s00200	Potri.017G049100	27	43	40	42	0.988418	0.652256		AT3G17380	TRAF-like family protein; CONTAINS InterPro DOMAIN/s: TRAF-like (InterPro:IPR008974), MATH (InterPro:IPR002083); BEST Arabidopsis thaliana protein match is: TRAF-like family protein (TAIR:AT3G20370.1); Has 1739 Blast hits to 1291 proteins in 145 species: Archae - 0; Bacteria - 0; Metazoa - 259; Fungi - 101; Plants - 1336; Viruses - 0; Other Eukaryotes - 43 (source: NCBI BLink). protein_coding				PF00917	MATH domain	PTHR24006	FAMILY NOT NAMED	KOG1987	Speckle-type POZ protein SPOP and related proteins with TRAF, MATH and BTB/POZ domains					5515	protein binding
POPTR_0008s07270	Potri.008G072700	242	891	738	992	0.988397	0.174414		AT2G40300	Encodes FERRITIN 4, AtFER4. Ferritins are a class of 24-mer multi-meric proteins found in all kingdoms of life. Function as the main iron store in mammals. Evidence suggests that Arabidopsis ferritins are essential to protect cells against oxidative damage, but they do not constitute the major iron pool. Localize to mitochondria. Knock out mutants are not sensitive to abiotic stress. protein_codi…				PF00210	Ferritin-like domain	PTHR11431:SF8	FERRITIN LIGHT CHAIN	KOG2332	Ferritin	1.16.3.1	Ferroxidase.	K00522	ferritin heavy chain [EC:1.16.3.1]	8199	ferric iron binding
POPTR_0021s00270	Potri.011G007900	15	71	74	76	0.988177	0.114851		AT1G11915	unknown protein; FUNCTIONS IN: molecular_function unknown; INVOLVED IN: biological_process unknown; LOCATED IN: endomembrane system; EXPRESSED IN: root; BEST Arabidopsis thaliana protein match is: unknown protein (TAIR:AT3G17350.1); Has 261 Blast hits to 261 proteins in 13 species: Archae - 0; Bacteria - 0; Metazoa - 0; Fungi - 0; Plants - 261; Viruses - 0; Other Eukaryotes - 0 (source: NCBI BLin…
POPTR_0002s19210	Potri.002G191400	2013	3444	3291	3370	0.988063	0.601088		AT5G14670	A member of ARF GTPase family. Arabidopsis has 21 members of this family, known to be essential for vesicle coating and uncoating and functions in GTP-binding. Gene encoding ADP-ribosylation factor and similar to ADP-ribosylation factor DcARF1 (GI:965483) (Daucus carota), other ARFs and ARF-like proteins. The gene is shown to play a role in cell division, cell expansion and cellulose production u…				PF00025	ADP-ribosylation factor family	PTHR11711	ARF-RELATED	KOG0070	GTP-binding ADP-ribosylation factor Arf1			K07977	Arf/Sar family, other	5525	GTP binding
POPTR_0017s01510	Potri.T059900	87	697	729	911	0.987997	-0.0507764		AT5G37478	TPX2 (targeting protein for Xklp2) protein family; CONTAINS InterPro DOMAIN/s: Xklp2 targeting protein (InterPro:IPR009675); BEST Arabidopsis thaliana protein match is: TPX2 (targeting protein for Xklp2) protein family (TAIR:AT3G01015.1); Has 159 Blast hits to 159 proteins in 22 species: Archae - 0; Bacteria - 0; Metazoa - 11; Fungi - 0; Plants - 142; Viruses - 0; Other Eukaryotes - 6 (source: NC…		similar to Expressed protein in Arabidopsis thaliana; [ ortholog of At5g37478,]
POPTR_0001s00820	Potri.001G126100	310	983	804	991	0.987984	0.264276		AT5G61480	PHLOEM INTERCALATED WITH XYLEM (PXY); FUNCTIONS IN: protein serine/threonine kinase activity, protein kinase activity, ATP binding; INVOLVED IN: protein amino acid phosphorylation; LOCATED IN: plasma membrane; EXPRESSED IN: 20 plant structures; EXPRESSED DURING: 13 growth stages; CONTAINS InterPro DOMAIN/s: Protein kinase, ATP binding site (InterPro:IPR017441), Protein kinase, catalytic domain (I…				PF00069	Protein kinase domain	PTHR24420:SF883		KOG1187	Serine/threonine protein kinase					4672	protein kinase activity
POPTR_0015s12490	Potri.015G113200	86	178	161	200	0.987966	0.437712		AT1G31300	TRAM, LAG1 and CLN8 (TLC) lipid-sensing domain containing protein; FUNCTIONS IN: molecular_function unknown; INVOLVED IN: biological_process unknown; LOCATED IN: integral to membrane; EXPRESSED IN: 24 plant structures; EXPRESSED DURING: 13 growth stages; CONTAINS InterPro DOMAIN/s: TRAM/LAG1/CLN8 homology domain (InterPro:IPR006634); BEST Arabidopsis thaliana protein match is: TRAM, LAG1 and CLN8…				PF03798	TLC domain	PTHR13439	CT120 PROTEIN	KOG4561	Uncharacterized conserved protein, contains TBC domain					16021	integral to membrane
POPTR_0014s08350	Potri.014G087600	24	83	68	90	0.987929	0.20605		AT5G41390	PLAC8 family protein; CONTAINS InterPro DOMAIN/s: Protein of unknown function Cys-rich (InterPro:IPR006461); BEST Arabidopsis thaliana protein match is: PLAC8 family protein (TAIR:AT1G63830.3); Has 13062 Blast hits to 6664 proteins in 566 species: Archae - 6; Bacteria - 1689; Metazoa - 5021; Fungi - 1579; Plants - 2851; Viruses - 338; Other Eukaryotes - 1578 (source: NCBI BLink). protein_coding				PF04749	PLAC8 family
POPTR_0004s10360	Potri.004G103800	69	130	124	127	0.987885	0.540691		AT5G38630	Encodes for cytochrome b561. protein_coding CYTOCHROME B561-1 (CYB-1) CYTOCHROME B561-1 (ACYB-1);CYTOCHROME B561-1 (CYB-1)				PF03188	Eukaryotic cytochrome b561	PTHR10106	CYTOCHROME B561	KOG1619	Cytochrome b					16021	integral to membrane
POPTR_0010s09610	Potri.010G086100	8	34	32	33	0.987853	0.168596		AT1G05440	C-8 sterol isomerases; FUNCTIONS IN: C-8 sterol isomerase activity; INVOLVED IN: ergosterol biosynthetic process; LOCATED IN: endoplasmic reticulum; EXPRESSED IN: 14 plant structures; EXPRESSED DURING: 7 growth stages; CONTAINS InterPro DOMAIN/s: ERG2/sigma1 receptor-like (InterPro:IPR006716); Has 118 Blast hits to 118 proteins in 39 species: Archae - 0; Bacteria - 0; Metazoa - 73; Fungi - 4; Pla…				PF04622	ERG2 and Sigma1 receptor like protein									247	C-8 sterol isomerase activity
POPTR_0014s11730	Potri.014G122200	212	741	754	766	0.987842	0.221708		AT1G02640	encodes a protein similar to a beta-xylosidase located in the extracellular matrix. This is a member of glycosyl hydrolase family 3 and has six other closely related members. protein_coding BETA-XYLOSIDASE 2 (BXL2) BETA-XYLOSIDASE 2 (ATBXL2);BETA-XYLOSIDASE 2 (BXL2)				PF00933	Glycosyl hydrolase family 3 N terminal domain					3.2.1.21	Beta-glucosidase.	K05349	beta-glucosidase [EC:3.2.1.21]	4553	hydrolase activity, hydrolyzing O-glycosyl compounds
POPTR_0010s20100	Potri.010G193800	268	438	398	430	0.987841	0.634663		AT3G55770	Encodes a member of the Arabidopsis LIM proteins: a family of actin bundlers with distinct expression patterns. WLIM1, WLIM2a, and WLIM2b are widely expressed, whereas PLIM2a, PLIM2b, and PLIM2c are predominantly expressed in pollen. Regulates actin cytoskeleton organization. protein_coding WLIM2B (WLIM2b) WLIM2B (WLIM2b)				PF00412	LIM domain	PTHR24206	FAMILY NOT NAMED	KOG1700	Regulatory protein MLP and related LIM proteins					8270	zinc ion binding
POPTR_0011s00570		57	95	91	93	0.987817	0.618004
POPTR_0001s16220	Potri.001G162100	34	155	138	190	0.987517	0.0787584		AT3G06840	unknown protein; BEST Arabidopsis thaliana protein match is: unknown protein (TAIR:AT5G49170.1); Has 33 Blast hits to 33 proteins in 9 species: Archae - 0; Bacteria - 0; Metazoa - 0; Fungi - 0; Plants - 33; Viruses - 0; Other Eukaryotes - 0 (source: NCBI BLink). protein_coding		null
POPTR_0010s10590	Potri.010G095900	58	225	200	272	0.987452	0.133708		AT1G24030	Protein kinase superfamily protein; FUNCTIONS IN: protein serine/threonine kinase activity, protein kinase activity, kinase activity, ATP binding; INVOLVED IN: protein amino acid phosphorylation; EXPRESSED IN: 12 plant structures; EXPRESSED DURING: 4 anthesis, petal differentiation and expansion stage; CONTAINS InterPro DOMAIN/s: Protein kinase, ATP binding site (InterPro:IPR017441), Protein kina…				PF00069	Protein kinase domain	PTHR24420	FAMILY NOT NAMED	KOG1187	Serine/threonine protein kinase					4672	protein kinase activity
POPTR_0017s08010	Potri.017G053000	29	50	46	55	0.987366	0.555014		AT1G02170	Encodes a type I metacaspase. Two Arabidopsis metacaspases, AT1G02170 (MC1) and AT4G25110 (MC2) antagonistically control programmed cell death in Arabidopsis. MC1 is a positive regulator of cell death and requires conserved caspase-like putative catalytic residues for its function. MC2 negatively regulates cell death. This function is independent of the putative catalytic residues. A third type I…				PF00656	Caspase domain			KOG1546	Metacaspase involved in regulation of apoptosis					4197	cysteine-type endopeptidase activity
POPTR_0017s04430	Potri.017G012600	179	374	323	395	0.987344	0.456534		AT4G28370	RING/U-box superfamily protein; FUNCTIONS IN: zinc ion binding; INVOLVED IN: biological_process unknown; LOCATED IN: endomembrane system; EXPRESSED IN: 22 plant structures; EXPRESSED DURING: 13 growth stages; CONTAINS InterPro DOMAIN/s: Zinc finger, RING-type (InterPro:IPR001841), Zinc finger, C3HC4 RING-type (InterPro:IPR018957); BEST Arabidopsis thaliana protein match is: RING/U-box superfamily…						PTHR12477:SF42		KOG0828	Predicted E3 ubiquitin ligase
POPTR_0002s18960	Potri.002G188600	170	237	222	233	0.987341	0.744824		AT3G62220	Protein kinase superfamily protein; FUNCTIONS IN: protein serine/threonine kinase activity, protein kinase activity, kinase activity, ATP binding; INVOLVED IN: protein amino acid phosphorylation; LOCATED IN: cellular_component unknown; EXPRESSED IN: 22 plant structures; EXPRESSED DURING: 13 growth stages; CONTAINS InterPro DOMAIN/s: Protein kinase, ATP binding site (InterPro:IPR017441), Protein k…				PF07714	Protein tyrosine kinase	PTHR24420:SF870		KOG1187	Serine/threonine protein kinase					4672	protein kinase activity
POPTR_0006s12660	Potri.006G124800	158	554	493	665	0.987123	0.171679		AT5G03380	Heavy metal transport/detoxification superfamily protein ; FUNCTIONS IN: metal ion binding; INVOLVED IN: metal ion transport; EXPRESSED IN: 24 plant structures; EXPRESSED DURING: 13 growth stages; CONTAINS InterPro DOMAIN/s: Heavy metal transport/detoxification protein (InterPro:IPR006121); BEST Arabidopsis thaliana protein match is: Heavy metal transport/detoxification superfamily protein (TAIR:…				PF00403	Heavy-metal-associated domain	PTHR22814:SF13	COPPER CHAPERONE-RELATED	KOG1603	Copper chaperone					46872	metal ion binding
POPTR_0006s04470	Potri.006G046200	149	217	218	242	0.987046	0.656052		AT2G41350	Encodes AUG1, likely to be in an augmin-like complex with AUG3. protein_coding AUGMIN 1 (AUG1) EMBRYO DEFECTIVE 2819 (EMB2819); (AtAUG1);AUGMIN 1 (AUG1)
POPTR_0017s11900	Potri.017G082700	27	234	186	222	0.987008	-0.015009		AT3G28917	mini zinc finger 2 (MIF2); CONTAINS InterPro DOMAIN/s: ZF-HD homeobox protein, Cys/His-rich dimerisation domain (InterPro:IPR006456); BEST Arabidopsis thaliana protein match is: mini zinc finger (TAIR:AT1G18835.1); Has 35333 Blast hits to 34131 proteins in 2444 species: Archae - 798; Bacteria - 22429; Metazoa - 974; Fungi - 991; Plants - 531; Viruses - 0; Other Eukaryotes - 9610 (source: NCBI BLi…				PF04770	ZF-HD protein dimerisation region
POPTR_0013s12760	Potri.013G123800	99	283	299	307	0.986852	0.287895		AT1G75840	Belongs to the plant-specific ROP group of Rho GTPases; localized to the plasma membrane of tips of root hairs; involved in polar growth control. protein_coding RAC-LIKE GTP BINDING PROTEIN 5 (ARAC5) RAC-LIKE GTP BINDING PROTEIN 5 (ARAC5);RHO-LIKE GTP BINDING PROTEIN 4 (ATROP4);RHO-LIKE GTP BINDING PROTEIN 4 (ROP4);ARABIDOPSIS THALIANA GERANYLGERANYLATED PROTEIN 3 (ATGP3)				PF00071	Ras family	PTHR24072:SF353		KOG0393	Ras-related small GTPase, Rho type			K07975	Rho family, other	5525	GTP binding
POPTR_0008s00860	Potri.008G008300	576	1257	1154	1452	0.98675	0.398044	GT65	AT1G51630	O-fucosyltransferase family protein; CONTAINS InterPro DOMAIN/s: GDP-fucose protein O-fucosyltransferase (InterPro:IPR019378); BEST Arabidopsis thaliana protein match is: O-fucosyltransferase family protein (TAIR:AT3G21190.1); Has 751 Blast hits to 749 proteins in 27 species: Archae - 0; Bacteria - 0; Metazoa - 0; Fungi - 0; Plants - 751; Viruses - 0; Other Eukaryotes - 0 (source: NCBI BLink). pr…				PF10250	GDP-fucose protein O-fucosyltransferase
POPTR_0006s25170	Potri.006G235100	258	449	443	446	0.986661	0.582093		AT4G26270	phosphofructokinase 3 (PFK3); CONTAINS InterPro DOMAIN/s: Pyrophosphate-dependent phosphofructokinase TP0108 (InterPro:IPR012004), Phosphofructokinase (InterPro:IPR000023); BEST Arabidopsis thaliana protein match is: phosphofructokinase 7 (TAIR:AT5G56630.1); Has 30201 Blast hits to 17322 proteins in 780 species: Archae - 12; Bacteria - 1396; Metazoa - 17338; Fungi - 3422; Plants - 5037; Viruses -…				PF00365	Phosphofructokinase	PTHR13697	PHOSPHOFRUCTOKINASE	KOG2440	Pyrophosphate-dependent phosphofructo-1-kinase					3872	6-phosphofructokinase activity
POPTR_0004s21440	Potri.004G204300	29	46	45	52	0.986516	0.594601		AT4G35260	Encodes a regulatory subunit of the mitochondrially-localized NAD+- dependent isocitrate dehydrogenase. protein_coding ISOCITRATE DEHYDROGENASE 1 (IDH1) ISOCITRATE DEHYDROGENASE I (IDH-I);ISOCITRATE DEHYDROGENASE 1 (IDH1)				PF00180	Isocitrate/isopropylmalate dehydrogenase	PTHR11835	DECARBOXYLATING DEHYDROGENASES-ISOCITRATE, ISOPROPYLMALATE, TARTRATE	KOG0784	Isocitrate dehydrogenase, gamma subunit	1.1.1.41	Isocitrate dehydrogenase (NAD+).	K00030	isocitrate dehydrogenase (NAD+) [EC:1.1.1.41]	16616	oxidoreductase activity, acting on the CH-OH group of donors, NAD or NADP as acceptor
POPTR_0014s07630	Potri.014G080500	141	437	377	415	0.986489	0.292881		AT2G45790	encodes a phosphomannomutase, involved in ascorbate biosynthesis protein_coding PHOSPHOMANNOMUTASE (PMM) PHOSPHOMANNOMUTASE (ATPMM);PHOSPHOMANNOMUTASE (PMM)				PF03332	Eukaryotic phosphomannomutase	PTHR10466	PHOSPHOMANNOMUTASE	KOG3189	Phosphomannomutase	5.4.2.8	Phosphomannomutase.	K01840	phosphomannomutase [EC:5.4.2.8]	4615	phosphomannomutase activity
POPTR_0010s18600	Potri.010G178800	344	777	730	750	0.986489	0.440849		AT5G36890	beta glucosidase 42 (BGLU42); FUNCTIONS IN: cation binding, beta-glucosidase activity, hydrolase activity, hydrolyzing O-glycosyl compounds, catalytic activity; INVOLVED IN: cellulose catabolic process, carbohydrate metabolic process; EXPRESSED IN: 23 plant structures; EXPRESSED DURING: 13 growth stages; CONTAINS InterPro DOMAIN/s: Glycoside hydrolase, family 1, beta-glucosidase (InterPro:IPR0177…				PF00232	Glycosyl hydrolase family 1	PTHR10353	GLYCOSIDE HYDROLASES	KOG0626	Beta-glucosidase, lactase phlorizinhydrolase, and related proteins					4553	hydrolase activity, hydrolyzing O-glycosyl compounds
POPTR_0003s17950	Potri.003G181100	330	517	489	503	0.986424	0.663545		AT1G80780	Polynucleotidyl transferase, ribonuclease H-like superfamily protein; FUNCTIONS IN: ribonuclease activity, nucleic acid binding; INVOLVED IN: RNA modification; LOCATED IN: nucleus; EXPRESSED IN: 24 plant structures; EXPRESSED DURING: 15 growth stages; CONTAINS InterPro DOMAIN/s: Ribonuclease CAF1 (InterPro:IPR006941), Polynucleotidyl transferase, ribonuclease H fold (InterPro:IPR012337); BEST Ara…				PF04857	CAF1 family ribonuclease	PTHR10797	CCR4-ASSOCIATED FACTOR	KOG0304	mRNA deadenylase subunit			K12581	CCR4-NOT transcription complex subunit 7/8	5634	nucleus
POPTR_0001s31370	Potri.001G306200	18	229	255	290	0.986416	-0.0975051		AT2G03200	Eukaryotic aspartyl protease family protein; FUNCTIONS IN: aspartic-type endopeptidase activity; INVOLVED IN: proteolysis; LOCATED IN: endomembrane system; EXPRESSED IN: 10 plant structures; EXPRESSED DURING: 4 anthesis, C globular stage, petal differentiation and expansion stage; CONTAINS InterPro DOMAIN/s: Peptidase aspartic (InterPro:IPR021109), Peptidase aspartic, catalytic (InterPro:IPR00900…				PF00026	Eukaryotic aspartyl protease	PTHR13683	ASPARTYL PROTEASES	KOG1339	Aspartyl protease					4190	aspartic-type endopeptidase activity
POPTR_0014s09680	Potri.014G101300	30	110	119	136	0.98634	0.154773		AT1G01225	NC domain-containing protein-related; CONTAINS InterPro DOMAIN/s: NC (InterPro:IPR007053); BEST Arabidopsis thaliana protein match is: NC domain-containing protein-related (TAIR:AT4G00905.1); Has 173 Blast hits to 172 proteins in 34 species: Archae - 0; Bacteria - 24; Metazoa - 5; Fungi - 0; Plants - 139; Viruses - 0; Other Eukaryotes - 5 (source: NCBI BLink). protein_coding				PF04970	NC domain	PTHR13943:SF16	NC DOMAIN-CONTAINING PROTEIN
POPTR_0009s11110	Potri.009G107800	414	638	604	621	0.986317	0.674812		AT2G15860	unknown protein; FUNCTIONS IN: molecular_function unknown; INVOLVED IN: biological_process unknown; LOCATED IN: cellular_component unknown; EXPRESSED IN: 23 plant structures; EXPRESSED DURING: 13 growth stages; Has 110 Blast hits to 109 proteins in 51 species: Archae - 0; Bacteria - 4; Metazoa - 37; Fungi - 10; Plants - 37; Viruses - 3; Other Eukaryotes - 19 (source: NCBI BLink). protein_coding
POPTR_0009s16510	Potri.009G163600	26	37	34	38	0.986271	0.714336		AT2G27480	Calcium-binding EF-hand family protein; FUNCTIONS IN: calcium ion binding; INVOLVED IN: biological_process unknown; LOCATED IN: cellular_component unknown; EXPRESSED IN: stem; CONTAINS InterPro DOMAIN/s: EF-Hand 1, calcium-binding site (InterPro:IPR018247), EF-HAND 2 (InterPro:IPR018249), EF-hand-like domain (InterPro:IPR011992), Calcium-binding EF-hand (InterPro:IPR002048); BEST Arabidopsis thal…						PTHR10183	CALPAIN	KOG0037	Ca2+-binding protein, EF-Hand protein superfamily			K13448	calcium-binding protein CML
POPTR_0001s15280	Potri.001G152800	362	605	567	675	0.986005	0.568438		AT4G17530	AtRabD2c encodes a Rab GTPase, which plays important roles in pollen development, germination and tube elongation. protein_coding RAB GTPASE HOMOLOG 1C (RAB1C) (ATRABD2C);RAB GTPASE HOMOLOG 1C (ATRAB1C);RAB GTPASE HOMOLOG 1C (RAB1C); (RAB1C)				PF00071	Ras family	PTHR24073:SF227	SUBFAMILY NOT NAMED	KOG0084	GTPase Rab1/YPT1, small G protein superfamily, and related GTP-binding proteins					5525	GTP binding
POPTR_0006s09860	Potri.006G097300	80	126	123	124	0.985991	0.652599		AT2G38090	Duplicated homeodomain-like superfamily protein; CONTAINS InterPro DOMAIN/s: Molecular chaperone, heat shock protein, Hsp40, DnaJ (InterPro:IPR015609), SANT, eukarya (InterPro:IPR017884), Myb-like DNA-binding domain, SHAQKYF class (InterPro:IPR006447), SANT, DNA-binding (InterPro:IPR001005), Homeodomain-like (InterPro:IPR009057), Myb, DNA-binding (InterPro:IPR014778), Homeodomain-related (InterPr…				PF00249	Myb-like DNA-binding domain	PTHR25040:SF29	SUBFAMILY NOT NAMED	KOG0724	Zuotin and related molecular chaperones (DnaJ superfamily), contains DNA-binding domains					3677	DNA binding
POPTR_0003s12000	Potri.003G120000	571	1630	1520	1561	0.985704	0.326896		AT1G63000	nucleotide-rhamnose synthase/epimerase-reductase (NRS/ER); FUNCTIONS IN: UDP-4-keto-rhamnose-4-keto-reductase activity, dTDP-4-dehydrorhamnose reductase activity, UDP-4-keto-6-deoxy-glucose-3,5-epimerase activity, dTDP-4-dehydrorhamnose 3,5-epimerase activity; INVOLVED IN: dTDP-rhamnose biosynthetic process, UDP-rhamnose biosynthetic process; LOCATED IN: soluble fraction, plasma membrane; EXPRESS…				PF04321	RmlD substrate binding domain	PTHR10366	NAD DEPENDENT EPIMERASE/DEHYDRATASE	KOG1429	dTDP-glucose 4-6-dehydratase/UDP-glucuronic acid decarboxylase	1.1.1.-	With NAD(+) or NADP(+) as acceptor.	K12451	3,5-epimerase/4-reductase [EC:5.1.3.- 1.1.1.-]	3824	catalytic activity
POPTR_0010s16790	Potri.010G160500	439	952	867	910	0.985651	0.467939		AT1G13900	Encodes a dual-localized acid phosphatase (mitochondria and chloroplast) that modulates carbon metabolism. protein_coding PURPLE ACID PHOSPHATASE 2 (PAP2) PURPLE ACID PHOSPHATASE 2 (PAP2)		similar to purple acid phosphatase (PAP9); similar to purple acid phosphatase (Arabidopsis thaliana) GI:20257481; [ ortholog of At2g03450,At1g13900,]		PF00149	Calcineurin-like phosphoesterase	PTHR22953	ACID PHOSPHATASE RELATED	KOG1378	Purple acid phosphatase					16787	hydrolase activity
POPTR_0018s13940	Potri.018G142500	505	731	742	744	0.985643	0.695067		AT4G30010	unknown protein; FUNCTIONS IN: molecular_function unknown; INVOLVED IN: biological_process unknown; LOCATED IN: mitochondrion, plastid; EXPRESSED IN: 26 plant structures; EXPRESSED DURING: 15 growth stages; Has 39 Blast hits to 39 proteins in 18 species: Archae - 0; Bacteria - 0; Metazoa - 0; Fungi - 0; Plants - 39; Viruses - 0; Other Eukaryotes - 0 (source: NCBI BLink). protein_coding
POPTR_0015s08660	Potri.015G075300	246	1237	986	1392	0.985633	0.0680029	GT41	AT1G27500	Tetratricopeptide repeat (TPR)-like superfamily protein; FUNCTIONS IN: binding; LOCATED IN: cellular_component unknown; EXPRESSED IN: cultured cell; CONTAINS InterPro DOMAIN/s: Tetratricopeptide-like helical (InterPro:IPR011990), Tetratricopeptide repeat-containing (InterPro:IPR013026), Tetratricopeptide repeat (InterPro:IPR019734); BEST Arabidopsis thaliana protein match is: Tetratricopeptide re…				PF00515	Tetratricopeptide repeat	PTHR19959	KINESIN LIGHT CHAIN	KOG1840	Kinesin light chain					5515	protein binding
POPTR_0010s13150	Potri.010G121800	12	43	47	50	0.985605	0.18102	GT14	AT1G68390	Core-2/I-branching beta-1,6-N-acetylglucosaminyltransferase family protein; CONTAINS InterPro DOMAIN/s: Core-2/I-Branching enzyme (InterPro:IPR021141); BEST Arabidopsis thaliana protein match is: Core-2/I-branching beta-1,6-N-acetylglucosaminyltransferase family protein (TAIR:AT1G68380.1); Has 622 Blast hits to 618 proteins in 34 species: Archae - 0; Bacteria - 10; Metazoa - 12; Fungi - 1; Plants…				PF02485	Core-2/I-Branching enzyme									8375	acetylglucosaminyltransferase activity
POPTR_0001s21910	Potri.001G211600	137	165	157	166	0.98531	0.847559		AT1G71190	Senescence associated gene (SAG). Expression induced by ozone. Encodes a plant-specific protein of unknown function. Based on a personal communication from David Meinke (08/21/2007), this gene is not allelic to TTN4, even though this has been stated previously in a publication. protein_coding SENESCENCE ASSOCIATED GENE 18 (SAG18) SENESCENCE ASSOCIATED GENE 18 (SAG18)				PF05875	Alkaline phytoceramidase (aPHC)									16811	hydrolase activity, acting on carbon-nitrogen (but not peptide) bonds, in linear amides
POPTR_0895s00200	Potri.T011100	596	2032	2018	2580	0.985304	0.168376		AT1G72160	Sec14p-like phosphatidylinositol transfer family protein; FUNCTIONS IN: transporter activity; INVOLVED IN: transport; LOCATED IN: plasma membrane; EXPRESSED IN: 24 plant structures; EXPRESSED DURING: 13 growth stages; CONTAINS InterPro DOMAIN/s: Cellular retinaldehyde-binding/triple function, C-terminal (InterPro:IPR001251), Cellular retinaldehyde-binding/triple function, N-terminal (InterPro:IPR…
POPTR_0259s00200	Potri.014G185300	95	1729	1265	1829	0.985304	-0.145388		AT5G42710	unknown protein; Has 1807 Blast hits to 1807 proteins in 277 species: Archae - 0; Bacteria - 0; Metazoa - 736; Fungi - 347; Plants - 385; Viruses - 0; Other Eukaryotes - 339 (source: NCBI BLink). protein_coding TON1 RECRUITING MOTIF 30 (TRM30) TON1 RECRUITING MOTIF 30 (TRM30)
POPTR_0008s19950	Potri.008G195000	63	342	321	327	0.985258	0.100046		AT3G06035	Glycoprotein membrane precursor GPI-anchored; FUNCTIONS IN: molecular_function unknown; INVOLVED IN: biological_process unknown; LOCATED IN: plasma membrane, anchored to membrane; EXPRESSED IN: 22 plant structures; EXPRESSED DURING: 13 growth stages; BEST Arabidopsis thaliana protein match is: Glycoprotein membrane precursor GPI-anchored (TAIR:AT5G19250.1); Has 86 Blast hits to 85 proteins in 15 …
POPTR_0018s11280	Potri.018G103800	45	113	94	112	0.985216	0.379576		AT2G24070	Family of unknown function (DUF566) ; LOCATED IN: chloroplast; EXPRESSED IN: shoot apex, inflorescence meristem, root, flower, carpel; EXPRESSED DURING: petal differentiation and expansion stage; CONTAINS InterPro DOMAIN/s: Protein of unknown function DUF566 (InterPro:IPR007573); BEST Arabidopsis thaliana protein match is: Family of unknown function (DUF566) (TAIR:AT4G30710.1); Has 35333 Blast hi…				PF04484	Family of unknown function (DUF566)
POPTR_0008s00710	Potri.008G006500	103	954	775	884	0.98514	-0.0195616	GT14	AT1G71070	Core-2/I-branching beta-1,6-N-acetylglucosaminyltransferase family protein; FUNCTIONS IN: transferase activity, transferring glycosyl groups, acetylglucosaminyltransferase activity; INVOLVED IN: carbohydrate biosynthetic process; LOCATED IN: endomembrane system, membrane; EXPRESSED IN: 22 plant structures; EXPRESSED DURING: 13 growth stages; CONTAINS InterPro DOMAIN/s: Glycosyl transferase, famil…		null		PF02485	Core-2/I-Branching enzyme	PTHR19297	GLYCOSYLTRANSFERASE 14 FAMILY MEMBER	KOG0799	Branching enzyme					8375	acetylglucosaminyltransferase activity
POPTR_0004s19460	Potri.004G183900	63	123	107	131	0.985039	0.49305		AT1G08290	WIP domain protein 3 (WIP3); CONTAINS InterPro DOMAIN/s: Zinc finger, C2H2-like (InterPro:IPR015880), Zinc finger, C2H2-type (InterPro:IPR007087); BEST Arabidopsis thaliana protein match is: WIP domain protein 5 (TAIR:AT1G51220.1); Has 40394 Blast hits to 17903 proteins in 213 species: Archae - 0; Bacteria - 0; Metazoa - 38493; Fungi - 119; Plants - 685; Viruses - 0; Other Eukaryotes - 1097 (sour…						PTHR10593:SF10	ATM INTERACTOR (ATM/ATR-SUBSTRATE CHK2-INTERACTING
POPTR_0003s12940	Potri.003G129300	16	35	35	35	0.98503	0.444023		AT5G41330	BTB/POZ domain with WD40/YVTN repeat-like protein; FUNCTIONS IN: voltage-gated potassium channel activity; INVOLVED IN: potassium ion transport; LOCATED IN: voltage-gated potassium channel complex, membrane; EXPRESSED IN: 23 plant structures; EXPRESSED DURING: 13 growth stages; CONTAINS InterPro DOMAIN/s: WD40 repeat-like-containing domain (InterPro:IPR011046), BTB/POZ fold (InterPro:IPR011333), …				PF02214	K+ channel tetramerisation domain	PTHR14499	POTASSIUM CHANNEL TETRAMERIZATION DOMAIN-CONTAINING	KOG2714	SETA binding protein SB1 and related proteins, contain BTB/POZ domain					5249	voltage-gated potassium channel activity
POPTR_0015s12330	Potri.015G111600	24	29	29	29	0.98503	0.840509		AT5G51170	unknown protein; CONTAINS InterPro DOMAIN/s: Uncharacterised protein family UPF0406 (InterPro:IPR019146); Has 30201 Blast hits to 17322 proteins in 780 species: Archae - 12; Bacteria - 1396; Metazoa - 17338; Fungi - 3422; Plants - 5037; Viruses - 0; Other Eukaryotes - 2996 (source: NCBI BLink). protein_coding				PF09749	Uncharacterised conserved protein	PTHR13522	UNCHARACTERIZED	KOG3102	Uncharacterized conserved protein
POPTR_0005s17300	Potri.005G162400	1249	2429	2592	2772	0.984893	0.460684		AT1G78300	G-box binding factor GF14 omega encoding a 14-3-3 protein protein_coding GENERAL REGULATORY FACTOR 2 (GRF2) GENERAL REGULATORY FACTOR 2 (GRF2); (GF14 OMEGA);14-3-3 PROTEIN G-BOX FACTOR14 OMEGA (14-3-3OMEGA)				PF00244	14-3-3 protein	PTHR18860	37694	KOG0841	Multifunctional chaperone (14-3-3 family)					19904	protein domain specific binding
POPTR_0010s00430	Potri.010G001900	253	428	405	414	0.98485	0.613512		AT3G17440	member of NPSN Gene Family protein_coding NOVEL PLANT SNARE 13 (NPSN13) (ATNPSN13);NOVEL PLANT SNARE 13 (NPSN13)				PF12352	Snare region anchored in the vesicle membrane C-terminus	PTHR21230	VESICLE TRANSPORT V-SNARE PROTEIN VTI1-RELATED					K08494	novel plant SNARE
POPTR_0001s10720	Potri.001G090500	52	144	148	148	0.984734	0.318392		AT4G10955	alpha/beta-Hydrolases superfamily protein; FUNCTIONS IN: triglyceride lipase activity; INVOLVED IN: lipid metabolic process; LOCATED IN: cellular_component unknown; CONTAINS InterPro DOMAIN/s: Lipase, class 3 (InterPro:IPR002921); BEST Arabidopsis thaliana protein match is: alpha/beta-Hydrolases superfamily protein (TAIR:AT2G05260.1); Has 218 Blast hits to 217 proteins in 14 species: Archae - 0; …				PF01764	Lipase (class 3)									4806	triacylglycerol lipase activity
POPTR_0002s23270	Potri.002G231800	71	139	127	133	0.984731	0.527276		AT2G31680	RAB GTPase homolog A5D (RABA5d); FUNCTIONS IN: GTP binding; INVOLVED IN: protein transport, small GTPase mediated signal transduction; EXPRESSED IN: 22 plant structures; EXPRESSED DURING: 13 growth stages; CONTAINS InterPro DOMAIN/s: Ras GTPase (InterPro:IPR001806), Small GTP-binding protein (InterPro:IPR005225), Small GTPase (InterPro:IPR020851), Ras (InterPro:IPR013753), Ras small GTPase, Rab t…				PF00071	Ras family	PTHR24073	FAMILY NOT NAMED	KOG0087	GTPase Rab11/YPT3, small G protein superfamily			K07976	Rab family, other	5525	GTP binding
POPTR_0006s04950	Potri.006G051000	203	562	498	530	0.984593	0.346359	GT75R	AT2G41770	Protein of unknown function (DUF288); CONTAINS InterPro DOMAIN/s: Protein of unknown function DUF288 (InterPro:IPR005049); BEST Arabidopsis thaliana protein match is: Protein of unknown function (DUF288) (TAIR:AT3G57420.1); Has 196 Blast hits to 196 proteins in 30 species: Archae - 2; Bacteria - 9; Metazoa - 51; Fungi - 0; Plants - 63; Viruses - 0; Other Eukaryotes - 71 (source: NCBI BLink). prot…				PF03385	Protein of unknown function, DUF288
POPTR_0008s07330	Potri.008G073300	50	599	665	692	0.984585	-0.0709888		AT2G40320	Encodes a member of the TBL (TRICHOME BIREFRINGENCE-LIKE) gene family containing a plant-specific DUF231 (domain of unknown function) domain. TBL gene family has 46 members, two of which (TBR/AT5G06700 and TBL3/AT5G01360) have been shown to be involved in the synthesis and deposition of secondary wall cellulose, presumably by influencing the esterification state of pectic polymers. A nomenclature…		similar to expressed protein in Arabidopsis thaliana; [ ortholog of At2g40320,At3g11030,]		PF03005	Arabidopsis proteins of unknown function	PTHR13533	FAMILY NOT NAMED
POPTR_0007s13480	Potri.007G018700	173	233	216	232	0.984569	0.767095		AT1G75440	ubiquitin-conjugating enzyme 16 (UBC16); FUNCTIONS IN: ubiquitin-protein ligase activity, small conjugating protein ligase activity; INVOLVED IN: ubiquitin-dependent protein catabolic process; EXPRESSED IN: 21 plant structures; EXPRESSED DURING: 13 growth stages; CONTAINS InterPro DOMAIN/s: Ubiquitin-conjugating enzyme/RWD-like (InterPro:IPR016135), Ubiquitin-conjugating enzyme, E2 (InterPro:IPR0…				PF00179	Ubiquitin-conjugating enzyme	PTHR24067	UBIQUITIN-CONJUGATING ENZYME E2	KOG0427	Ubiquitin conjugating enzyme	6.3.2.19	Ubiquitin--protein ligase.	K10688	ubiquitin-conjugating enzyme E2 W [EC:6.3.2.19]	16881	acid-D-amino acid ligase activity
POPTR_0002s07220	Potri.002G071400	228	345	312	356	0.984551	0.669583		AT1G77220	Protein of unknown function (DUF300); INVOLVED IN: biological_process unknown; LOCATED IN: endomembrane system; EXPRESSED IN: 24 plant structures; EXPRESSED DURING: 14 growth stages; CONTAINS InterPro DOMAIN/s: Protein of unknown function DUF300 (InterPro:IPR005178); BEST Arabidopsis thaliana protein match is: Protein of unknown function (DUF300) (TAIR:AT4G38360.2); Has 852 Blast hits to 850 prot…				PF03619	Domain of unknown function	PTHR23423:SF2	ORGANIC SOLUTE TRANSPORTER-RELATED	KOG2641	Predicted seven transmembrane receptor - rhodopsin family
POPTR_0004s17860	Potri.004G172800	55	289	262	271	0.984462	0.111714		AT2G21050	Encodes LAX2 (LIKE AUXIN RESISTANT), a member of the AUX1 LAX family of auxin influx carriers. Required for the establishment of embryonic root cell organization. protein_coding LIKE AUXIN RESISTANT 2 (LAX2) LIKE AUXIN RESISTANT 2 (LAX2)				PF01490	Transmembrane amino acid transporter protein	PTHR22950	AMINO ACID TRANSPORTER	KOG1303	Amino acid transporters			K13946	auxin influx carrier (AUX1 LAX family)
POPTR_0001s14750	Potri.001G047800	43	174	136	182	0.984255	0.156972		AT1G80690	PPPDE putative thiol peptidase family protein; CONTAINS InterPro DOMAIN/s: Protein of unknown function DUF862, eukaryotic (InterPro:IPR008580); BEST Arabidopsis thaliana protein match is: PPPDE putative thiol peptidase family protein (TAIR:AT5G25170.1); Has 30201 Blast hits to 17322 proteins in 780 species: Archae - 12; Bacteria - 1396; Metazoa - 17338; Fungi - 3422; Plants - 5037; Viruses - 0; O…				PF05903	PPPDE putative peptidase domain	PTHR12378	UNCHARACTERIZED	KOG0324	Uncharacterized conserved protein
POPTR_0001s08920	Potri.001G108700	176	454	478	562	0.984116	0.290289		AT1G63120	AtRBL2 has been identified as a rhomboid protein involved in regulated intramembrane proteolysis (RIP). The enzyme has the proteolytic activity and substrate specificity comparable to the Drosophila Rho-1 protein. protein_coding RHOMBOID-LIKE 2 (RBL2) RHOMBOID-LIKE 2 (RBL2);RHOMBOID-LIKE 2 (ATRBL2)				PF01694	Rhomboid family	PTHR22936	RHOMBOID-RELATED	KOG2289	Rhomboid family proteins					4252	serine-type endopeptidase activity
POPTR_0018s07170	Potri.018G065100	341	405	387	403	0.984095	0.86285		AT2G06530	VPS2.1; CONTAINS InterPro DOMAIN/s: Snf7 (InterPro:IPR005024); BEST Arabidopsis thaliana protein match is: vacuolar protein sorting-associated protein 2.3 (TAIR:AT1G03950.1); Has 2524 Blast hits to 2516 proteins in 271 species: Archae - 17; Bacteria - 20; Metazoa - 1106; Fungi - 512; Plants - 555; Viruses - 5; Other Eukaryotes - 309 (source: NCBI BLink). protein_coding (VPS2.1) (VPS2.1)		SNF7 family protein; [ co-ortholog (1of2) of At2g06530, ]		PF03357	Snf7	PTHR10476	SNF7-RELATED	KOG3230	Vacuolar assembly/sorting protein DID4			K12191	charged multivesicular body protein 2A	15031	protein transport
POPTR_0014s06160	Potri.014G066200	4	50	53	53	0.98404	-0.0629822		AT1G02040	C2H2-type zinc finger family protein; FUNCTIONS IN: sequence-specific DNA binding transcription factor activity, zinc ion binding, nucleic acid binding; LOCATED IN: intracellular; CONTAINS InterPro DOMAIN/s: Zinc finger, C2H2-like (InterPro:IPR015880), Zinc finger, C2H2-type (InterPro:IPR007087); BEST Arabidopsis thaliana protein match is: C2H2-like zinc finger protein (TAIR:AT2G17180.1); Has 550…		zinc finger (C2H2 type) family protein; similar to C2H2 type; [ co-ortholog (2of2) of At1g02040, ]				PTHR11389:SF34	ZINC FINGER PROTEIN ZNF140-RELATED
POPTR_0011s15220	Potri.011G149200	177	237	239	261	0.984018	0.721262		AT2G45530	RING/U-box superfamily protein; FUNCTIONS IN: zinc ion binding; EXPRESSED IN: 22 plant structures; EXPRESSED DURING: 13 growth stages; CONTAINS InterPro DOMAIN/s: Zinc finger, C3HC4 RING-type (InterPro:IPR018957), Zinc finger, RING-CH-type (InterPro:IPR011016); BEST Arabidopsis thaliana protein match is: RING/U-box superfamily protein (TAIR:AT5G60580.4); Has 964 Blast hits to 960 proteins in 87 s…				PF00097	Zinc finger, C3HC4 type (RING finger)	PTHR23012	MEMBRANE ASSOCIATED RING FINGER
POPTR_0007s10690	Potri.007G047200	271	554	591	607	0.984009	0.447272		AT2G28680	RmlC-like cupins superfamily protein; FUNCTIONS IN: nutrient reservoir activity; INVOLVED IN: biological_process unknown; LOCATED IN: cellular_component unknown; EXPRESSED IN: petal, leaf whorl, sepal, male gametophyte, flower; EXPRESSED DURING: 4 anthesis, petal differentiation and expansion stage; CONTAINS InterPro DOMAIN/s: Cupin, RmlC-type (InterPro:IPR011051), Cupin 1 (InterPro:IPR006045), R…				PF00190	Cupin									45735	nutrient reservoir activity
POPTR_0014s09010	Potri.014G094400	30	108	118	122	0.98398	0.187795		AT2G46300	Late embryogenesis abundant (LEA) hydroxyproline-rich glycoprotein family; CONTAINS InterPro DOMAIN/s: Late embryogenesis abundant protein, group 2 (InterPro:IPR004864); BEST Arabidopsis thaliana protein match is: unknown protein (TAIR:AT4G01110.1); Has 504 Blast hits to 503 proteins in 23 species: Archae - 0; Bacteria - 0; Metazoa - 1; Fungi - 2; Plants - 501; Viruses - 0; Other Eukaryotes - 0 (…				PF03168	Late embryogenesis abundant protein
POPTR_0021s00380	Potri.011G006800	557	788	775	875	0.983957	0.680391		AT1G11860	Glycine cleavage T-protein family; FUNCTIONS IN: aminomethyltransferase activity; INVOLVED IN: response to cadmium ion; LOCATED IN: in 6 components; EXPRESSED IN: 26 plant structures; EXPRESSED DURING: 15 growth stages; CONTAINS InterPro DOMAIN/s: Glycine cleavage system T protein (InterPro:IPR006223), Glycine cleavage T-protein, N-terminal (InterPro:IPR006222), Glycine cleavage T-protein, C-term…				PF01571	Aminomethyltransferase folate-binding domain	PTHR13847	FAD NAD BINDING OXIDOREDUCTASES	KOG2770	Aminomethyl transferase	2.1.2.10	Aminomethyltransferase.	K00605	aminomethyltransferase [EC:2.1.2.10]	4047	aminomethyltransferase activity
POPTR_0017s14360	Potri.017G108000	236	461	396	458	0.983888	0.518834		AT5G16000	NSP-interacting kinase (NIK1), receptor-like kinase, involved in defense response against geminivirus It acts as a virulence target of the begomovirus nuclear shuttle protein (NSP). protein_coding NSP-INTERACTING KINASE 1 (NIK1) NSP-INTERACTING KINASE 1 (NIK1)				PF00069	Protein kinase domain	PTHR24420	FAMILY NOT NAMED	KOG1187	Serine/threonine protein kinase					4672	protein kinase activity
POPTR_0001s24670	Potri.001G239900	1216	1523	1562	1633	0.983809	0.780628		AT2G28900	Encodes AtOEP16, a 16-KDa plastid outer membrane protein involved in plastid import of protochlorophyllide oxidoreductase A. Predominantly expressed in leaves and is also inducible by cold treatment. protein_coding OUTER PLASTID ENVELOPE PROTEIN 16-1 (OEP16-1) OUTER PLASTID ENVELOPE PROTEIN 16-L (ATOEP16-L);OUTER PLASTID ENVELOPE PROTEIN 16-1 (OEP16-1);OUTER PLASTID ENVELOPE PROTEIN 16-1 (ATOEP16…				PF02466	Tim17/Tim22/Tim23 family	PTHR15371	TIM23							5743	mitochondrial inner membrane
POPTR_0013s06410	Potri.013G067700	43	70	74	77	0.983768	0.582113		AT1G08700	Encodes a protein similar to animal presenilin whose expression is increased in response to potassium (K+) deprivation. protein_coding PRESENILIN-1 (PS1) PRESENILIN-1 (PS1)				PF01080	Presenilin	PTHR10202	PRESENILIN	KOG2736	Presenilin	3.4.23.-	Aspartic endopeptidases.	K04505	presenilin 1 [EC:3.4.23.-]	4190	aspartic-type endopeptidase activity
POPTR_0004s20250	Potri.004G191200	29	70	73	73	0.983705	0.378067		AT2G27140	HSP20-like chaperones superfamily protein; FUNCTIONS IN: molecular_function unknown; INVOLVED IN: response to heat; LOCATED IN: membrane; EXPRESSED IN: 19 plant structures; EXPRESSED DURING: 12 growth stages; CONTAINS InterPro DOMAIN/s: Heat shock protein Hsp20 (InterPro:IPR002068), HSP20-like chaperone (InterPro:IPR008978); BEST Arabidopsis thaliana protein match is: HSP20-like chaperones superf…				PF00011	Hsp20/alpha crystallin family	PTHR11527	SMALL HEAT-SHOCK PROTEIN (HSP20) FAMILY					K13993	HSP20 family protein
POPTR_0004s21180	Potri.004G201600	29	121	117	117	0.983641	0.176726		AT5G22400	Rho GTPase activating protein with PAK-box/P21-Rho-binding domain; FUNCTIONS IN: Rac GTPase activator activity; INVOLVED IN: signal transduction; LOCATED IN: intracellular, chloroplast; EXPRESSED IN: 17 plant structures; EXPRESSED DURING: 7 growth stages; CONTAINS InterPro DOMAIN/s: PAK-box/P21-Rho-binding (InterPro:IPR000095), Rho GTPase activation protein (InterPro:IPR008936), RhoGAP (InterPro:…				PF00620	RhoGAP domain	PTHR23177:SF2	GTPASE ACTIVATING PROTEIN	KOG4270	GTPase-activator protein					7165	signal transduction
POPTR_0004s22160	Potri.004G211900	83	850	811	1144	0.983473	-0.104565		AT2G28315	Nucleotide/sugar transporter family protein protein_coding				PF03151	Triose-phosphate Transporter family	PTHR11132	SOLUTE CARRIER FAMILY 35	KOG1441	Glucose-6-phosphate/phosphate and phosphoenolpyruvate/phosphate antiporter					16020	membrane
POPTR_0005s08100	Potri.005G079200	280	1338	1026	1406	0.983318	0.100044		AT2G22250	Encodes a prokaryotic-type plastidic aspartate aminotransferase with glutamate/aspartate-prephenate aminotransferase (PAT) activity. protein_coding ASPARTATE AMINOTRANSFERASE (AAT) ASPARTATE AMINOTRANSFERASE (ATAAT);MATERNAL EFFECT EMBRYO ARREST 17 (MEE17);ASPARTATE AMINOTRANSFERASE (AAT)				PF00155	Aminotransferase class I and II	PTHR11751:SF35	AMINOTRANSFERASE	KOG0257	Kynurenine aminotransferase, glutamine transaminase K					16740	transferase activity
POPTR_0004s24120	Potri.004G232900	147	237	224	266	0.983274	0.589162		AT5G51260	HAD superfamily, subfamily IIIB acid phosphatase ; FUNCTIONS IN: acid phosphatase activity; INVOLVED IN: biological_process unknown; LOCATED IN: endomembrane system; EXPRESSED IN: 24 plant structures; EXPRESSED DURING: 15 growth stages; CONTAINS InterPro DOMAIN/s: Acid phosphatase (Class B) (InterPro:IPR005519), Vegetative storage protein/acid phosphatase (InterPro:IPR014403), Acid phosphatase, p…		similar to acid phosphatase; putative; similar to acid phosphatase-1(1); similar to Apase-1(1) (Lycopersicon esculentum) GI:7705154; similar to acid phosphatase (Glycine max) GI:3341443; [ ortholog of At4g25150,At5g51260,]		PF03767	HAD superfamily, subfamily IIIB (Acid phosphatase)	PTHR11726	60S RIBOSOMAL PROTEIN L10							3993	acid phosphatase activity
POPTR_0001s17770	Potri.001G177400	461	1725	1839	1844	0.983256	0.18934		AT3G04730	early auxin-induced (IAA16) protein_coding INDOLEACETIC ACID-INDUCED PROTEIN 16 (IAA16) INDOLEACETIC ACID-INDUCED PROTEIN 16 (IAA16)				PF02309	AUX/IAA family									6355	regulation of transcription, DNA-dependent
POPTR_0001s14430	Potri.001G050400	88	191	171	219	0.983204	0.404302		AT2G33120	Encodes a member of Synaptobrevin-like protein family. Also known as VESICLE-ASSOCIATED MEMBRANE PROTEIN 722 (VAMP722). Required for cell plate formation. protein_coding SYNAPTOBREVIN-RELATED PROTEIN 1 (SAR1) SYNAPTOBREVIN-RELATED PROTEIN 1 (SAR1); (VAMP722);ARABIDOPSIS THALIANA VESICLE-ASSOCIATED MEMBRANE PROTEIN 722 (ATVAMP722)				PF00957	Synaptobrevin	PTHR21136	SNARE PROTEINS	KOG0859	Synaptobrevin/VAMP-like protein					16192	vesicle-mediated transport
POPTR_0001s04270	Potri.001G005500	175	742	607	693	0.983162	0.174551		AT4G08810	Calcium binding protein involved in cryptochrome and phytochrome coaction protein_coding (SUB1) (SUB1)
POPTR_0004s02000		9	36	28	36	0.983156	0.174043
POPTR_0006s03880	Potri.006G040400	145	424	387	517	0.983153	0.239167		AT3G56750	unknown protein; BEST Arabidopsis thaliana protein match is: unknown protein (TAIR:AT2G41150.2); Has 128 Blast hits to 128 proteins in 16 species: Archae - 0; Bacteria - 0; Metazoa - 0; Fungi - 0; Plants - 117; Viruses - 0; Other Eukaryotes - 11 (source: NCBI BLink). protein_coding
POPTR_0010s12630	Potri.010G116000	61	76	72	75	0.983024	0.828802		AT5G17350	unknown protein; FUNCTIONS IN: molecular_function unknown; INVOLVED IN: N-terminal protein myristoylation; LOCATED IN: cellular_component unknown; EXPRESSED IN: 15 plant structures; EXPRESSED DURING: 8 growth stages; BEST Arabidopsis thaliana protein match is: unknown protein (TAIR:AT3G03280.1); Has 1807 Blast hits to 1807 proteins in 277 species: Archae - 0; Bacteria - 0; Metazoa - 736; Fungi - …
POPTR_0002s20090	Potri.002G199900	8	45	34	45	0.982991	0.0655478		AT2G18050	encodes a structurally divergent linker histone whose gene expression is induced by dehydration and ABA. protein_coding HISTONE H1-3 (HIS1-3) HISTONE H1-3 (HIS1-3)				PF00538	linker histone H1 and H5 family	PTHR11467	HISTONE H1/H5							3677	DNA binding
POPTR_0002s10990	Potri.002G109200	425	1886	1955	1936	0.982969	0.144426		AT5G26780	Encodes a protein with serine hydroxymethyltransferase activity which is thought to be localized in the mitochondrial matrix. SHM2 expression fails to rescue the conditional lethal phenotype of the shm1-1 mutant, defective in SHM1. protein_coding SERINE HYDROXYMETHYLTRANSFERASE 2 (SHM2) SERINE HYDROXYMETHYLTRANSFERASE 2 (SHM2)				PF00464	Serine hydroxymethyltransferase	PTHR11680	SERINE HYDROXYMETHYLTRANSFERASE	KOG2467	Glycine/serine hydroxymethyltransferase	2.1.2.1	Glycine hydroxymethyltransferase.	K00600	glycine hydroxymethyltransferase [EC:2.1.2.1]	4372	glycine hydroxymethyltransferase activity
POPTR_0004s05760	Potri.004G058900	2	37	33	34	0.982792	-0.0945576	GT65	AT1G29200	O-fucosyltransferase family protein; FUNCTIONS IN: molecular_function unknown; INVOLVED IN: biological_process unknown; EXPRESSED IN: 8 plant structures; EXPRESSED DURING: 4 anthesis, petal differentiation and expansion stage; CONTAINS InterPro DOMAIN/s: GDP-fucose protein O-fucosyltransferase (InterPro:IPR019378); BEST Arabidopsis thaliana protein match is: O-fucosyltransferase family protein (T…				PF10250	GDP-fucose protein O-fucosyltransferase
POPTR_0006s03490	Potri.006G036500	322	574	508	618	0.982688	0.544338		AT1G28110	serine carboxypeptidase-like 45 (SCPL45); FUNCTIONS IN: serine-type carboxypeptidase activity; INVOLVED IN: proteolysis; LOCATED IN: plant-type cell wall; EXPRESSED IN: 21 plant structures; EXPRESSED DURING: 13 growth stages; CONTAINS InterPro DOMAIN/s: Peptidase S10, serine carboxypeptidase (InterPro:IPR001563), Peptidase S10, serine carboxypeptidase, active site (InterPro:IPR018202); BEST Arabi…				PF00450	Serine carboxypeptidase	PTHR11802	SERINE PROTEASE FAMILY S10 SERINE CARBOXYPEPTIDASE	KOG1282	Serine carboxypeptidases (lysosomal cathepsin A)					4185	serine carboxypeptidase activity
POPTR_0015s13090	Potri.015G144400	63	163	146	153	0.982646	0.380611	GT25-rel	AT5G23850	FUNCTIONS IN: molecular_function unknown; INVOLVED IN: biological_process unknown; LOCATED IN: cellular_component unknown; EXPRESSED IN: 23 plant structures; EXPRESSED DURING: 13 growth stages; CONTAINS InterPro DOMAIN/s: Lipopolysaccharide-modifying protein (InterPro:IPR006598), Protein of unknown function DUF821, CAP10-like (InterPro:IPR008539); BEST Arabidopsis thaliana protein match is: Arabi…				PF05686	Arabidopsis thaliana protein of unknown function (DUF821)	PTHR12203:SF11		KOG2458	Endoplasmic reticulum protein EP58, contains filamin rod domain and KDEL motif
POPTR_0018s08380	Potri.018G047800	87	183	156	178	0.982627	0.48248		AT5G21930	P-Type ATPase, mediates copper transport to chloroplast thylakoid lumen. Required for accumulation of copper-containing plastocyanin in the thylakoid lumen and for effective photosynthetic electron transport protein_coding P-TYPE ATPASE OF ARABIDOPSIS 2 (PAA2) P-TYPE ATPASE OF ARABIDOPSIS 2 (PAA2);HEAVY METAL ATPASE 8 (HMA8);ARABIDOPSIS HEAVY METAL ATPASE 8 (ATHMA8)				PF00702	haloacid dehalogenase-like hydrolase	PTHR24093	FAMILY NOT NAMED	KOG0207	Cation transport ATPase					166	nucleotide binding
POPTR_0003s12150	Potri.003G121500	32	67	66	81	0.98261	0.402011		AT5G52060	A member of Arabidopsis BAG (Bcl-2-associated athanogene) proteins, plant homologs of mammalian regulators of apoptosis. Plant BAG proteins are multi-functional and remarkably similar to their animal counterparts, as they regulate apoptotic-like processes ranging from pathogen attack, to abiotic stress, to plant development. protein_coding BCL-2-ASSOCIATED ATHANOGENE 1 (BAG1) BCL-2-ASSOCIATED ATH…				PF00240	Ubiquitin family	PTHR12329	BCL2-ASSOCIATED ATHANOGENE	KOG4361	BCL2-associated athanogene-like proteins and related BAG family chaperone regulators					5515	protein binding
POPTR_0011s15800	Potri.011G154700	22	116	88	115	0.982576	0.0861388		AT5G44560	VPS2.2; CONTAINS InterPro DOMAIN/s: Snf7 (InterPro:IPR005024); BEST Arabidopsis thaliana protein match is: vacuolar protein sorting-associated protein 2.3 (TAIR:AT1G03950.1); Has 1712 Blast hits to 1710 proteins in 241 species: Archae - 0; Bacteria - 17; Metazoa - 794; Fungi - 317; Plants - 378; Viruses - 0; Other Eukaryotes - 206 (source: NCBI BLink). protein_coding (VPS2.2) (VPS2.2)				PF03357	Snf7	PTHR10476	SNF7-RELATED	KOG3230	Vacuolar assembly/sorting protein DID4					15031	protein transport
POPTR_0013s12290	Potri.013G118500	12	33	35	35	0.982562	0.311669		AT2G42570	Encodes a member of the TBL (TRICHOME BIREFRINGENCE-LIKE) gene family containing a plant-specific DUF231 (domain of unknown function) domain. TBL gene family has 46 members, two of which (TBR/AT5G06700 and TBL3/AT5G01360) have been shown to be involved in the synthesis and deposition of secondary wall cellulose, presumably by influencing the esterification state of pectic polymers. A nomenclature…				PF03005	Arabidopsis proteins of unknown function	PTHR13533	FAMILY NOT NAMED
POPTR_0015s06880	Potri.015G057800	42	119	99	113	0.982493	0.333842		AT1G18650	Encodes a member of the X8-GPI family of proteins. It localizes to the plasmodesmata and is predicted to bind callose. protein_coding PLASMODESMATA CALLOSE-BINDING PROTEIN 3 (PDCB3) PLASMODESMATA CALLOSE-BINDING PROTEIN 3 (PDCB3)				PF07983	X8 domain	PTHR16631:SF1	GLUCAN 1,3-BETA-GLUCOSIDASE
POPTR_0002s13400	Potri.002G132900	123	385	380	491	0.982469	0.19872	GT8	AT1G19300	The PARVUS/GLZ1 gene encodes a putative family 8 glycosyl transferase that contributes to xylan biosynthesis. Its gene expression shows good co-variance with the IRX3 gene involved in secondary cell wall synthesis. PARVUS/GLZ1 is predicted to have galacturonosyltransferase activity and may be involved in the formation of the complex oligosaccharide sequence present at the reducing end of xylan. P…	PARVUS			PF01501	Glycosyl transferase family 8	PTHR13778	GLYCOSYL TRANSFERASE-RELATED							16757	transferase activity, transferring glycosyl groups
POPTR_0004s12830	Potri.004G126800	30	278	212	260	0.982458	-0.0274937		AT5G39785	FUNCTIONS IN: structural constituent of ribosome; INVOLVED IN: translation; LOCATED IN: ribosome, intracellular; EXPRESSED IN: 23 plant structures; EXPRESSED DURING: 14 growth stages; CONTAINS InterPro DOMAIN/s: Ribosomal protein L34e (InterPro:IPR008195), Protein of unknown function DUF1666 (InterPro:IPR012870); BEST Arabidopsis thaliana protein match is: Protein of unknown function (DUF1666) (T…				PF07891	Protein of unknown function (DUF1666)	PTHR10759	60S RIBOSOMAL PROTEIN L34							3735	structural constituent of ribosome
POPTR_0002s20210	Potri.002G201000	315	475	478	475	0.98237	0.673781		AT2G47500	P-loop nucleoside triphosphate hydrolases superfamily protein with CH (Calponin Homology) domain; FUNCTIONS IN: microtubule motor activity, ATP binding; INVOLVED IN: microtubule-based movement; EXPRESSED IN: 21 plant structures; EXPRESSED DURING: 12 growth stages; CONTAINS InterPro DOMAIN/s: Calponin-homology (InterPro:IPR016146), Calponin-like actin-binding (InterPro:IPR001715), Kinesin, motor d…		similar to kinesin motor protein-related; [ co-ortholog (1of2) of At2g47500, ]		PF00225	Kinesin motor domain	PTHR24115:SF135	SUBFAMILY NOT NAMED	KOG0239	Kinesin (KAR3 subfamily)					3777	microtubule motor activity
POPTR_0001s00250	Potri.001G120300	66	858	645	802	0.98236	-0.0798966		AT4G12420	Encodes a protein of unknown function involved in directed root tip growth. It is a member of 19-member gene family and is distantly related structurally to the multiple-copper oxidases ascorbate oxidase and laccase, though it lacks the copper-binding domains. The protein is glycosylated and GPI-anchored. It is localized to the plasma membrane and the cell wall. The gene is expressed most strongl…				PF00394	Multicopper oxidase	PTHR11709:SF18	SUBFAMILY NOT NAMED	KOG1263	Multicopper oxidases					16491	oxidoreductase activity
POPTR_0007s10510	Potri.007G048700	8	61	47	57	0.982342	0.0110507		AT5G67270	encodes a homolog of animal microtubule-end-binding protein. There are two other members of this family. EB1 forms foci at regions where the minus ends of microtubules are gathered during mitosis and early cytokinesis. protein_coding END BINDING PROTEIN 1C (EB1C) MICROTUBULE END BINDING PROTEIN 1 (ATEB1C);ATEB1-HOMOLOG1 (ATEB1H1);END BINDING PROTEIN 1C (EB1C)				PF03271	EB1-like C-terminal motif	PTHR10623	MICROTUBULE-ASSOCIATED PROTEIN, RP/EB FAMILY	KOG3000	Microtubule-binding protein involved in cell cycle control					5515	protein binding
POPTR_0006s13060	Potri.006G128700	92	171	154	191	0.982327	0.503306		AT3G09770	Encodes a ubiquitin E3 ligase LOG2 (LOSS OF GDU2). Required for GLUTAMINE DUMPER1(GDU1)-induced amino secretion. protein_coding LOSS OF GDU 2 (LOG2) LOSS OF GDU 2 (LOG2)						PTHR22996	MAHOGUNIN	KOG4265	Predicted E3 ubiquitin ligase
POPTR_0001s24910	Potri.001G242300	241	604	613	606	0.982305	0.372602		AT5G59480	Haloacid dehalogenase-like hydrolase (HAD) superfamily protein; FUNCTIONS IN: hydrolase activity; LOCATED IN: cellular_component unknown; EXPRESSED IN: 24 plant structures; EXPRESSED DURING: 15 growth stages; CONTAINS InterPro DOMAIN/s: Pyrimidine 5-nucleotidase (InterPro:IPR010237), HAD-superfamily hydrolase, subfamily IA, variant 3 (InterPro:IPR006402); BEST Arabidopsis thaliana protein match i…						PTHR12725:SF15	PREDICTED PROTEIN (FRAGMENT)	KOG3109	Haloacid dehalogenase-like hydrolase
POPTR_0015s13910	Potri.015G135500	249	945	739	928	0.982305	0.198911		AT5G52060	A member of Arabidopsis BAG (Bcl-2-associated athanogene) proteins, plant homologs of mammalian regulators of apoptosis. Plant BAG proteins are multi-functional and remarkably similar to their animal counterparts, as they regulate apoptotic-like processes ranging from pathogen attack, to abiotic stress, to plant development. protein_coding BCL-2-ASSOCIATED ATHANOGENE 1 (BAG1) BCL-2-ASSOCIATED ATH…		similar to hypothetical protein. [ORG:Cicer arietinum]; [ co-ortholog (1of2) of At5g52060, CAC10210, ]		PF00240	Ubiquitin family	PTHR12329:SF8	OS09G0524800 PROTEIN	KOG4361	BCL2-associated athanogene-like proteins and related BAG family chaperone regulators					5515	protein binding
POPTR_0003s13080	Potri.003G130900	194	317	310	365	0.982291	0.567878		AT1G63840	RING/U-box superfamily protein; FUNCTIONS IN: zinc ion binding; INVOLVED IN: response to abscisic acid stimulus; LOCATED IN: endomembrane system; EXPRESSED IN: 22 plant structures; EXPRESSED DURING: 13 growth stages; CONTAINS InterPro DOMAIN/s: Zinc finger, RING-type (InterPro:IPR001841), Zinc finger, C3HC4 RING-type (InterPro:IPR018957); BEST Arabidopsis thaliana protein match is: RING/U-box sup…				PF00097	Zinc finger, C3HC4 type (RING finger)	PTHR22764:SF27	ZINC FINGER (C3HC4-TYPE RING FINGER) FAMILY PROTEI	KOG1493	Anaphase-promoting complex (APC), subunit 11
POPTR_0008s03800	Potri.008G038100	1068	4130	4485	4521	0.982285	0.172373		AT5G03300	Encodes adenosine kinase 2 (ADK2), a typical, constitutively expressed housekeeping enzyme. Shows a high sequence identity with ADK1. Involved in salvage synthesis of adenylates and methyl recycling. Enzyme activity is substantially inhibited in roots, siliques and dry seeds by an unknown compound. May contribute to cytokinin interconversion. protein_coding ADENOSINE KINASE 2 (ADK2) ADENOSINE KIN…				PF00294	pfkB family carbohydrate kinase	PTHR10584:SF24	RIBOKINASE	KOG2854	Possible pfkB family carbohydrate kinase	2.7.1.20	Adenosine kinase.	K00856	adenosine kinase [EC:2.7.1.20]	4001	adenosine kinase activity
POPTR_0013s01530	Potri.013G013700	150	265	282	306	0.982262	0.512521		AT1G09150	pseudouridine synthase and archaeosine transglycosylase (PUA) domain-containing protein; FUNCTIONS IN: RNA binding; INVOLVED IN: biological_process unknown; LOCATED IN: cellular_component unknown; EXPRESSED IN: 24 plant structures; EXPRESSED DURING: 14 growth stages; CONTAINS InterPro DOMAIN/s: Pseudouridine synthase/archaeosine transglycosylase-like (InterPro:IPR015947), Pseudouridine synthase/a…				PF01472	PUA domain	PTHR22798	MCT-1 PROTEIN	KOG2523	Predicted RNA-binding protein with PUA domain			K07575	PUA domain protein	3723	RNA binding
POPTR_0003s04560	Potri.003G037600	98	296	239	287	0.98224	0.297798		AT1G17620	Late embryogenesis abundant (LEA) hydroxyproline-rich glycoprotein family; FUNCTIONS IN: molecular_function unknown; INVOLVED IN: biological_process unknown; LOCATED IN: plasma membrane; EXPRESSED IN: 23 plant structures; EXPRESSED DURING: 13 growth stages; CONTAINS InterPro DOMAIN/s: Late embryogenesis abundant protein, group 2 (InterPro:IPR004864); BEST Arabidopsis thaliana protein match is: un…				PF03168	Late embryogenesis abundant protein
POPTR_0001s36910	Potri.001G358600	73	125	113	120	0.982217	0.611985		AT1G30320	Remorin family protein; FUNCTIONS IN: DNA binding; LOCATED IN: plasma membrane; CONTAINS InterPro DOMAIN/s: Remorin, C-terminal (InterPro:IPR005516); BEST Arabidopsis thaliana protein match is: Remorin family protein (TAIR:AT2G02170.2); Has 12397 Blast hits to 7447 proteins in 1066 species: Archae - 25; Bacteria - 2897; Metazoa - 2750; Fungi - 978; Plants - 862; Viruses - 38; Other Eukaryotes - 4…				PF03763	Remorin, C-terminal region
POPTR_0019s12230	Potri.019G092500	256	437	397	419	0.982171	0.614102		AT5G60860	RAB GTPase homolog A1F (RABA1f); FUNCTIONS IN: GTP binding; INVOLVED IN: protein transport, small GTPase mediated signal transduction; EXPRESSED IN: 23 plant structures; EXPRESSED DURING: 15 growth stages; CONTAINS InterPro DOMAIN/s: Ras GTPase (InterPro:IPR001806), Small GTP-binding protein (InterPro:IPR005225), Small GTPase (InterPro:IPR020851), Ras (InterPro:IPR013753), Ras small GTPase, Rab t…				PF00071	Ras family	PTHR24073	FAMILY NOT NAMED	KOG0087	GTPase Rab11/YPT3, small G protein superfamily			K07976	Rab family, other	3924	GTPase activity
POPTR_0005s11290	Potri.005G110700	157	234	212	230	0.982047	0.699285		AT2G17800	A member of ROP GTPase family. Rac-like GTP-binding protein ARAC1/ATGP2. Encodes a geranylgeranylated GTP binding protein. Involved in the auxin-activated 26S proteasome-dependent Aux/IAA proteolysis pathway. protein_coding ARABIDOPSIS RAC-LIKE 1 (ARAC1) ARABIDOPSIS RAC-LIKE 1 (ARAC1); (ATGP2); (ATROP3);RHO-RELATED GTPASES FROM PLANTS 3 (ROP3); (ATRAC1)				PF00071	Ras family	PTHR24072:SF353		KOG0393	Ras-related small GTPase, Rho type			K07975	Rho family, other	5525	GTP binding
POPTR_0001s07020	Potri.001G032900	360	512	524	522	0.981931	0.706155		AT3G12490	Encodes a protein with cysteine proteinase inhibitor activity. Overexpression increases tolerance to abiotic stressors (i.e.salt,osmitic, cold stress). protein_coding CYSTATIN B (CYSB) CYSTATIN B (ATCYSB);ARABIDOPSIS THALIANA PHYTOCYSTATIN 6 (ATCYS6);CYSTATIN B (CYSB)		similar to cysteine protease inhibitor. [ORG:Pyrus communis]; [ co-ortholog (1of4) of S10588, CAA11899, AAL85883, AAL85886, T07054, AAA97906, AAA97907, P25973, AAB71505, T07053, ]		PF00031	Cystatin domain	PTHR11413:SF3	CYSTATIN PRECURSOR							4869	cysteine protease inhibitor activity
POPTR_0002s23280		71	134	140	160	0.981902	0.462209
POPTR_0009s03610	Potri.009G030800	3372	6320	5824	6013	0.981858	0.555526		AT3G09390	metallothionein, binds to and detoxifies excess copper and other metals, limiting oxidative damage protein_coding METALLOTHIONEIN 2A (MT2A) METALLOTHIONEIN 2A (MT2A);ARABIDOPSIS THALIANA METALLOTHIONEIN-1 (ATMT-1);ARABIDOPSIS THALIANA METALLOTHIONEIN-K (ATMT-K)				PF01439	Metallothionein									46872	metal ion binding
POPTR_0006s08780	Potri.006G087500	8	252	243	240	0.981836	-0.126781		AT5G60020	LAC17 appears to have laccase activity based on enzyme assays performed using lac17 mutants. Notably, these mutants appear to have a reduced deposition of G lignin units. LAC17 is expressed in interfascicular fibers and likely contributes to lignin biosynthesis, and hence, cell wall biosynthesis, there. protein_coding LACCASE 17 (LAC17) (ATLAC17);LACCASE 17 (LAC17)		null		PF00394	Multicopper oxidase	PTHR11709	MULTI-COPPER OXIDASE	KOG1263	Multicopper oxidases					16491	oxidoreductase activity
POPTR_0002s22020	Potri.002G223300	18	112	108	107	0.981814	0.0680777		AT2G04780	fasciclin-like arabinogalactan-protein 7 (Fla7) protein_coding FASCICLIN-LIKE ARABINOOGALACTAN 7 (FLA7) FASCICLIN-LIKE ARABINOOGALACTAN 7 (FLA7)	FLA7			PF02469	Fasciclin domain	PTHR10900:SF23	FLA (FASCICLIN-LIKE ARABINOGALACTAN PROTEIN)
POPTR_0004s23790	Potri.004G229000	90	247	260	258	0.98181	0.317309		AT1G59740	Major facilitator superfamily protein; FUNCTIONS IN: transporter activity; INVOLVED IN: oligopeptide transport, response to nematode; LOCATED IN: plasma membrane, membrane; EXPRESSED IN: 19 plant structures; EXPRESSED DURING: 10 growth stages; CONTAINS InterPro DOMAIN/s: PTR2 family proton/oligopeptide symporter, conserved site (InterPro:IPR018456), Oligopeptide transporter (InterPro:IPR000109), …		proton-dependent oligopeptide transport (POT) family protein; [ co-ortholog (2of2) of At1g59740, ]		PF00854	POT family	PTHR11654:SF53	SUBFAMILY NOT NAMED	KOG1237	H+/oligopeptide symporter					5215	transporter activity
POPTR_0001s34220	Potri.001G334600	472	659	651	649	0.98179	0.736945		AT1G64750	deletion of SUV3 suppressor 1(I) (DSS1(I)); FUNCTIONS IN: molecular_function unknown; INVOLVED IN: biological_process unknown; LOCATED IN: cellular_component unknown; EXPRESSED IN: 23 plant structures; EXPRESSED DURING: 13 growth stages; CONTAINS InterPro DOMAIN/s: DSS1/SEM1 (InterPro:IPR007834); BEST Arabidopsis thaliana protein match is: DSS1 homolog on chromosome V (TAIR:AT5G45010.1). protein_…				PF05160	DSS1/SEM1 family
POPTR_0001s45970	Potri.001G455500	20	100	113	120	0.981761	0.0753076		AT5G06740	Concanavalin A-like lectin protein kinase family protein; FUNCTIONS IN: in 6 functions; INVOLVED IN: protein amino acid phosphorylation; LOCATED IN: endomembrane system; EXPRESSED IN: root; CONTAINS InterPro DOMAIN/s: Legume lectin, beta chain (InterPro:IPR001220), Protein kinase, ATP binding site (InterPro:IPR017441), Serine/threonine-protein kinase-like domain (InterPro:IPR017442), Concanavalin…				PF00069	Protein kinase domain	PTHR24420:SF662		KOG1187	Serine/threonine protein kinase					6468	protein amino acid phosphorylation
POPTR_0002s01780	Potri.002G016300	630	1095	959	1147	0.981728	0.571801		AT1G20330	Encodes a sterol-C24-methyltransferases involved in sterol biosynthesis. Mutants display altered sterol composition, serrated petals and sepals and altered cotyledon vascular patterning as well as ectopic endoreduplication. This suggests that suppression of endoreduplication is important for petal morphogenesis and that normal sterol composition is required for this suppression. protein_coding ST…				PF08241	Methyltransferase domain	PTHR10108	METHYLTRANSFERASE	KOG1269	SAM-dependent methyltransferases	2.1.1.143	24-methylenesterol C-methyltransferase	K08242	24-methylenesterol C-methyltransferase [EC:2.1.1.143]	8168	methyltransferase activity
POPTR_0001s23870	Potri.001G232200	9	302	263	403	0.981676	-0.210368		AT2G31930	unknown protein; Has 35333 Blast hits to 34131 proteins in 2444 species: Archae - 798; Bacteria - 22429; Metazoa - 974; Fungi - 991; Plants - 531; Viruses - 0; Other Eukaryotes - 9610 (source: NCBI BLink). protein_coding		similar to expressed protein in Arabidopsis thaliana; [ co-ortholog (1of2) of At2g31930, ]
POPTR_0004s05420	Potri.004G055000	247	307	317	326	0.981493	0.789634		AT1G29050	Encodes a member of the TBL (TRICHOME BIREFRINGENCE-LIKE) gene family containing a plant-specific DUF231 (domain of unknown function) domain. TBL gene family has 46 members, two of which (TBR/AT5G06700 and TBL3/AT5G01360) have been shown to be involved in the synthesis and deposition of secondary wall cellulose, presumably by influencing the esterification state of pectic polymers. A nomenclature…				PF03005	Arabidopsis proteins of unknown function	PTHR13533	FAMILY NOT NAMED
POPTR_0015s10030	Potri.015G088900	115	170	164	165	0.981418	0.703528		AT3G48425	DNAse I-like superfamily protein; FUNCTIONS IN: hydrolase activity, nuclease activity; INVOLVED IN: DNA repair; LOCATED IN: chloroplast; EXPRESSED IN: 22 plant structures; EXPRESSED DURING: 9 growth stages; CONTAINS InterPro DOMAIN/s: Endonuclease/exonuclease/phosphatase (InterPro:IPR005135), Exodeoxyribonuclease III xth (InterPro:IPR004808); BEST Arabidopsis thaliana protein match is: apurinic e…				PF03372	Endonuclease/Exonuclease/phosphatase family	PTHR22748	AP ENDONUCLEASE	KOG1294	Apurinic/apyrimidinic endonuclease and related enzymes					4518	nuclease activity
POPTR_0003s05230	Potri.003G053400	280	569	541	544	0.981271	0.503035		AT1G52280	RAB GTPase homolog G3D (RABG3d); FUNCTIONS IN: GTP binding; INVOLVED IN: protein transport, small GTPase mediated signal transduction; LOCATED IN: plasma membrane, vacuole; EXPRESSED IN: 26 plant structures; EXPRESSED DURING: 15 growth stages; CONTAINS InterPro DOMAIN/s: Ras GTPase (InterPro:IPR001806), Small GTP-binding protein (InterPro:IPR005225), Small GTPase (InterPro:IPR020851), Ras (InterP…				PF00071	Ras family	PTHR24073	FAMILY NOT NAMED	KOG0394	Ras-related GTPase			K07976	Rab family, other	3924	GTPase activity
POPTR_0010s13520	Potri.010G125400	418	615	569	595	0.981256	0.712616		AT1G68540	NAD(P)-binding Rossmann-fold superfamily protein; FUNCTIONS IN: coenzyme binding, oxidoreductase activity, binding, catalytic activity; INVOLVED IN: cellular metabolic process, metabolic process; LOCATED IN: cellular_component unknown; EXPRESSED IN: 21 plant structures; EXPRESSED DURING: 13 growth stages; CONTAINS InterPro DOMAIN/s: NAD-dependent epimerase/dehydratase (InterPro:IPR001509), NAD(P)…				PF01370	NAD dependent epimerase/dehydratase family	PTHR10366	NAD DEPENDENT EPIMERASE/DEHYDRATASE	KOG1502	Flavonol reductase/cinnamoyl-CoA reductase					16491	oxidoreductase activity
POPTR_0017s13840	Potri.017G113300	2034	2822	2922	3141	0.981102	0.688273		AT3G02520	Encodes GF14 &#957;, a 14-3-3 protein isoform (14-3-3&#957;). protein_coding GENERAL REGULATORY FACTOR 7 (GRF7) (GF14 NU);GENERAL REGULATORY FACTOR 7 (GRF7)				PF00244	14-3-3 protein	PTHR18860	37694	KOG0841	Multifunctional chaperone (14-3-3 family)			K06630	tyrosine 3-monooxygenase/tryptophan 5-monooxygenase activation protein	19904	protein domain specific binding
POPTR_0017s01650	Potri.017G143100	162	243	218	243	0.981042	0.688924		AT4G25680	PPPDE putative thiol peptidase family protein; CONTAINS InterPro DOMAIN/s: Protein of unknown function DUF862, eukaryotic (InterPro:IPR008580); BEST Arabidopsis thaliana protein match is: PPPDE putative thiol peptidase family protein (TAIR:AT4G25660.1); Has 754 Blast hits to 754 proteins in 155 species: Archae - 0; Bacteria - 0; Metazoa - 207; Fungi - 56; Plants - 348; Viruses - 0; Other Eukaryot…				PF05903	PPPDE putative peptidase domain	PTHR12378	UNCHARACTERIZED	KOG0324	Uncharacterized conserved protein
POPTR_0013s02730	Potri.013G026300	34	114	127	132	0.981027	0.206375		AT1G54790	GDSL-like Lipase/Acylhydrolase superfamily protein; FUNCTIONS IN: hydrolase activity, acting on ester bonds, carboxylesterase activity; INVOLVED IN: lipid metabolic process; LOCATED IN: endomembrane system; EXPRESSED IN: 16 plant structures; EXPRESSED DURING: 8 growth stages; CONTAINS InterPro DOMAIN/s: Lipase, GDSL (InterPro:IPR001087); BEST Arabidopsis thaliana protein match is: GDSL-like Lipas…				PF00657	GDSL-like Lipase/Acylhydrolase	PTHR22835	ZINC FINGER FYVE DOMAIN CONTAINING PROTEIN							16788	hydrolase activity, acting on ester bonds
POPTR_0004s20110	Potri.004G189800	1	38	30	34	0.980931	-0.151594		AT3G44820	Phototropic-responsive NPH3 family protein; FUNCTIONS IN: signal transducer activity; INVOLVED IN: response to light stimulus; LOCATED IN: cellular_component unknown; EXPRESSED IN: 8 plant structures; EXPRESSED DURING: LP.06 six leaves visible, LP.04 four leaves visible, 4 anthesis, 4 leaf senescence stage, petal differentiation and expansion stage; CONTAINS InterPro DOMAIN/s: NPH3 (InterPro:IPR0…				PF03000	NPH3 family	PTHR13690:SF174	KELCH-RELATED							4871	signal transducer activity
POPTR_0006s02200	Potri.006G021200	26	49	42	51	0.98072	0.523966		AT2G32240	FUNCTIONS IN: molecular_function unknown; INVOLVED IN: response to cadmium ion; LOCATED IN: plasma membrane; EXPRESSED IN: 25 plant structures; EXPRESSED DURING: 13 growth stages; CONTAINS InterPro DOMAIN/s: Prefoldin (InterPro:IPR009053); BEST Arabidopsis thaliana protein match is: unknown protein (TAIR:AT1G05320.3); Has 470429 Blast hits to 168274 proteins in 4282 species: Archae - 6896; Bacter…								KOG4593	Mitotic checkpoint protein MAD1
POPTR_0010s08130		80	279	220	269	0.980651	0.237655
POPTR_0010s16510	Potri.010G157600	822	1656	1485	1890	0.980618	0.447637		AT1G26355	SPIRAL1-LIKE1 belongs to a six-member gene family in Arabidopsis; all members share a high sequence similarity in amino- and carboxy-terminal regions. GUS expression was detected only in pollen; however, no endogenous transcript was found. protein_coding SPIRAL1-LIKE1 (SP1L1) SPIRAL1-LIKE1 (SP1L1)
POPTR_0013s15190	Potri.013G155900	14	32	29	30	0.980502	0.4454		AT2G30350	Excinuclease ABC, C subunit, N-terminal; FUNCTIONS IN: nuclease activity; INVOLVED IN: DNA repair; LOCATED IN: intracellular; EXPRESSED IN: 24 plant structures; EXPRESSED DURING: 15 growth stages; CONTAINS InterPro DOMAIN/s: Excinuclease ABC, C subunit, N-terminal (InterPro:IPR000305); Has 35333 Blast hits to 34131 proteins in 2444 species: Archae - 798; Bacteria - 22429; Metazoa - 974; Fungi - 9…				PF01541	GIY-YIG catalytic domain	PTHR20208	FAMILY NOT NAMED							4518	nuclease activity
POPTR_0012s14540	Potri.012G127700	53	121	133	141	0.980464	0.367786		AT4G22680	Encodes a putative transcription factor (MYB85). protein_coding MYB DOMAIN PROTEIN 85 (MYB85) MYB DOMAIN PROTEIN 85 (AtMYB85);MYB DOMAIN PROTEIN 85 (MYB85)				PF00249	Myb-like DNA-binding domain	PTHR10641	MYB-RELATED	KOG0048	Transcription factor, Myb superfamily					3677	DNA binding
POPTR_0004s11760	Potri.004G118600	859	4201	4455	4367	0.980382	0.114468		AT5G15490	Encodes one of four UDP-glucose dehydrogenase UGD) genes. Mutation of this gene in combination with UGD2 leads to swollen plant cell walls and severe developmental defects associated with changes in pectic polysaccharides. protein_coding UDP-GLUCOSE DEHYDROGENASE 3 (UGD3) UDP-GLUCOSE DEHYDROGENASE 3 (UGD3)		similar to UDP-glucose 6-dehydrogenase (UDP-Glc dehydrogenase) (UDP-GlcDH) (UDPGDH). [ORG:Glycine max]; [ co-ortholog (2of2) of Q96558, At3g29360, ]	UDP-Glc dehydrogenase	PF00984	UDP-glucose/GDP-mannose dehydrogenase family, central domain	PTHR11374	UDP-GLUCOSE DEHYDROGENASE/UDP-MANNAC DEHYDROGENASE	KOG2666	UDP-glucose/GDP-mannose dehydrogenase	1.1.1.22	UDP-glucose 6-dehydrogenase.	K00012	UDPglucose 6-dehydrogenase [EC:1.1.1.22]	16616	oxidoreductase activity, acting on the CH-OH group of donors, NAD or NADP as acceptor
POPTR_0009s14970	Potri.009G147500	28	131	137	176	0.980327	0.0558966		AT3G09980	Family of unknown function (DUF662) ; CONTAINS InterPro DOMAIN/s: Protein of unknown function DUF662 (InterPro:IPR007033); BEST Arabidopsis thaliana protein match is: Family of unknown function (DUF662) (TAIR:AT2G36410.2); Has 2513 Blast hits to 2174 proteins in 327 species: Archae - 81; Bacteria - 288; Metazoa - 1019; Fungi - 163; Plants - 196; Viruses - 10; Other Eukaryotes - 756 (source: NCBI …				PF04949	Family of unknown function (DUF662)	PTHR21470	NTKL-BINDING PROTEIN 1
POPTR_0002s05880	Potri.002G057700	141	544	511	702	0.980316	0.118337		AT1G06550	ATP-dependent caseinolytic (Clp) protease/crotonase family protein; FUNCTIONS IN: 3-hydroxyisobutyryl-CoA hydrolase activity, catalytic activity; INVOLVED IN: response to karrikin, fatty acid beta-oxidation; LOCATED IN: cellular_component unknown; EXPRESSED IN: 23 plant structures; EXPRESSED DURING: 13 growth stages; CONTAINS InterPro DOMAIN/s: Crotonase, core (InterPro:IPR001753); BEST Arabidops…				PF00378	Enoyl-CoA hydratase/isomerase family	PTHR11941	ENOYL-COA HYDRATASE-RELATED	KOG1684	Enoyl-CoA hydratase	3.1.2.4	3-hydroxyisobutyryl-CoA hydrolase.	K05605	3-hydroxyisobutyryl-CoA hydrolase [EC:3.1.2.4]	3824	catalytic activity
POPTR_0002s10220	Potri.002G101800	31	176	170	236	0.980305	0.00235817		AT1G72220	RING/U-box superfamily protein; FUNCTIONS IN: zinc ion binding; EXPRESSED IN: inflorescence meristem, root, flower; EXPRESSED DURING: 4 anthesis, petal differentiation and expansion stage; CONTAINS InterPro DOMAIN/s: Zinc finger, RING-type (InterPro:IPR001841), Zinc finger, C3HC4 RING-type (InterPro:IPR018957); BEST Arabidopsis thaliana protein match is: RING/U-box superfamily protein (TAIR:AT4G3…		zinc finger (C3HC4-type RING finger) family protein; similar to C3HC4 type (RING finger); similar to GI:4928397 from (Arabidopsis thaliana) (Plant Mol. Biol. 40 (4); similar to 579-590 (1999)); [ ortholog of At1g72220,]		PF00097	Zinc finger, C3HC4 type (RING finger)	PTHR14155:SF30	OS02G0692000 PROTEIN	KOG1493	Anaphase-promoting complex (APC), subunit 11
POPTR_0012s10260	Potri.012G100700	25	69	61	64	0.980293	0.352997		AT5G50670	Squamosa promoter-binding protein-like (SBP domain) transcription factor family protein; FUNCTIONS IN: DNA binding; INVOLVED IN: biological_process unknown; LOCATED IN: nucleus; CONTAINS InterPro DOMAIN/s: Transcription factor, SBP-box (InterPro:IPR004333); BEST Arabidopsis thaliana protein match is: Squamosa promoter-binding protein-like (SBP domain) transcription factor family protein (TAIR:AT5…				PF03110	SBP domain									3677	DNA binding
POPTR_0003s07230	Potri.003G074700	156	777	838	826	0.980277	0.104809		AT2G35020	Encodes a protein that functions as an N-acetylglucosamine-1-phosphate uridylyltransferase that catalyzes the formation of UDP-N-acetylglucosamine (UDP-GlcNAc). This is an essential precursor for glycolipid and glycoprotein synthesis and is also used for regulatory protein modification in signaling pathways. The enzyme can also catalyze the reverse reaction using both UDP-GlcNAc and the less comm…		similar to Probable UDP-N-acetylglucosamine pyrophosphorylase (EC 2.7.7.23).; [ co-ortholog (2of2) of At2g35020, At1g31070, ]		PF01704	UTP--glucose-1-phosphate uridylyltransferase	PTHR11952	UDP- GLUCOSE PYROPHOSPHORYLASE	KOG2388	UDP-N-acetylglucosamine pyrophosphorylase	2.7.7.23	UDP-N-acetylglucosamine pyrophosphorylase.	K00972	UDP-N-acetylglucosamine pyrophosphorylase [EC:2.7.7.23]	16779	nucleotidyltransferase activity
POPTR_0006s11840	Potri.006G117200	406	1729	1383	1995	0.980265	0.111713		AT2G36570	Leucine-rich repeat protein kinase family protein; FUNCTIONS IN: protein serine/threonine kinase activity, kinase activity, ATP binding; INVOLVED IN: transmembrane receptor protein tyrosine kinase signaling pathway, protein amino acid phosphorylation; LOCATED IN: plasma membrane; EXPRESSED IN: 21 plant structures; EXPRESSED DURING: 13 growth stages; CONTAINS InterPro DOMAIN/s: Protein kinase, cat…				PF00069	Protein kinase domain	PTHR24420	FAMILY NOT NAMED	KOG1187	Serine/threonine protein kinase					4672	protein kinase activity
POPTR_0008s16270	Potri.008G162800	69	554	566	765	0.980253	-0.0672746		AT3G23090	TPX2 (targeting protein for Xklp2) protein family; CONTAINS InterPro DOMAIN/s: Xklp2 targeting protein (InterPro:IPR009675); BEST Arabidopsis thaliana protein match is: WVD2-like 1 (TAIR:AT3G04630.3); Has 678 Blast hits to 638 proteins in 104 species: Archae - 2; Bacteria - 22; Metazoa - 209; Fungi - 27; Plants - 299; Viruses - 0; Other Eukaryotes - 119 (source: NCBI BLink). protein_coding		similar to expressed protein in Arabidopsis thaliana; [ co-ortholog (1of2) of At3g23090, ]		PF06886	Targeting protein for Xklp2 (TPX2)
POPTR_0006s11130	Potri.006G110700	120	174	157	175	0.980146	0.710754		AT3G08670	unknown protein; BEST Arabidopsis thaliana protein match is: unknown protein (TAIR:AT3G51540.1); Has 48380 Blast hits to 29827 proteins in 1356 species: Archae - 46; Bacteria - 5589; Metazoa - 17361; Fungi - 13192; Plants - 2237; Viruses - 905; Other Eukaryotes - 9050 (source: NCBI BLink). protein_coding
POPTR_0008s06430	Potri.008G064000	25	410	399	572	0.980121	-0.160599		AT2G38080	LAC4 appears to have laccase activity based on enzyme assays performed using lac4 mutants. These mutants also have reduced levels of lignin. LAC4 is expressed in vascular bundles and fibers and likely contributes to lignin biosynthesis, and hence cell wall biosynthesis, there. lac4/irx12 mutants have a mild irregular xylem phenotype. protein_coding IRREGULAR XYLEM 12 (IRX12) IRREGULAR XYLEM 12 (I…				PF00394	Multicopper oxidase	PTHR11709	MULTI-COPPER OXIDASE	KOG1263	Multicopper oxidases					16491	oxidoreductase activity
POPTR_0002s12750	Potri.002G125900	19	75	85	93	0.980088	0.132573		AT5G42900	cold regulated gene 27 (COR27); BEST Arabidopsis thaliana protein match is: unknown protein (TAIR:AT4G33980.1); Has 74 Blast hits to 74 proteins in 12 species: Archae - 0; Bacteria - 0; Metazoa - 0; Fungi - 0; Plants - 74; Viruses - 0; Other Eukaryotes - 0 (source: NCBI BLink). protein_coding COLD REGULATED GENE 27 (COR27) COLD REGULATED GENE 27 (COR27)
POPTR_0004s18040		57	92	81	92	0.980019	0.638925
POPTR_0009s07150	Potri.009G067100	1599	3271	2824	3117	0.98001	0.505485		AT5G12250	Encodes a beta-tubulin. Expression of TUB6 has been shown to decrease in response to cold treatment. protein_coding BETA-6 TUBULIN (TUB6) BETA-6 TUBULIN (TUB6)				PF03953	Tubulin C-terminal domain	PTHR11588	TUBULIN	KOG1375	Beta tubulin			K07375	tubulin beta	51258	protein polymerization
POPTR_0014s06300	Potri.014G067500	6	41	47	49	0.979846	0.00877198		AT4G00080	unfertilized embryo sac 11 (UNE11); FUNCTIONS IN: enzyme inhibitor activity, pectinesterase inhibitor activity, pectinesterase activity; INVOLVED IN: double fertilization forming a zygote and endosperm; LOCATED IN: endomembrane system; EXPRESSED IN: root; CONTAINS InterPro DOMAIN/s: Pectinesterase inhibitor (InterPro:IPR006501); BEST Arabidopsis thaliana protein match is: Plant invertase/pectin m…				PF04043	Plant invertase/pectin methylesterase inhibitor									4857	enzyme inhibitor activity
POPTR_0016s14810	Potri.016G141300	59	129	113	147	0.979771	0.403105		AT5G01970	unknown protein; BEST Arabidopsis thaliana protein match is: unknown protein (TAIR:AT1G30050.1); Has 240 Blast hits to 236 proteins in 72 species: Archae - 0; Bacteria - 15; Metazoa - 51; Fungi - 19; Plants - 119; Viruses - 0; Other Eukaryotes - 36 (source: NCBI BLink). protein_coding
POPTR_0727s00210		61	142	151	177	0.979758	0.335678
POPTR_0003s14460	Potri.003G144600	153	198	205	206	0.979681	0.766603		AT5G42000	ORMDL family protein; FUNCTIONS IN: molecular_function unknown; INVOLVED IN: protein folding; LOCATED IN: integral to membrane, endoplasmic reticulum; EXPRESSED IN: 24 plant structures; EXPRESSED DURING: 15 growth stages; CONTAINS InterPro DOMAIN/s: ORMDL (InterPro:IPR007203); BEST Arabidopsis thaliana protein match is: ORMDL family protein (TAIR:AT1G01230.1); Has 1807 Blast hits to 1807 proteins…				PF04061	ORMDL family	PTHR12665	ORMDL PROTEINS	KOG3319	Predicted membrane protein					16021	integral to membrane
POPTR_0010s25970	Potri.010G253200	442	742	668	710	0.979657	0.626809		AT1G50430	Mutants are defective in Brassinosteroid biosynthesis (delta7-sterol-C7 reduction step) and have a dwarf phenotype. protein_coding DWARF 5 (DWF5) DWARF 5 (DWF5);PARVA (PA);DELTA5,7-STEROL DELTA7 REDUCTASE (7RED);STEROL DELTA7 REDUCTASE (ST7R);LEPIDA (LE)				PF01222	Ergosterol biosynthesis ERG4/ERG24 family	PTHR21257	STEROL REDUCTASE-RELATED	KOG1435	Sterol reductase/lamin B receptor	1.3.1.21	7-dehydrocholesterol reductase.	K00213	7-dehydrocholesterol reductase [EC:1.3.1.21]	16020	membrane
POPTR_0114s00200		35	46	43	45	0.979615	0.791991
POPTR_0018s11670	Potri.018G107400	123	175	159	180	0.97961	0.715063		AT2G24230	Leucine-rich repeat protein kinase family protein; FUNCTIONS IN: protein serine/threonine kinase activity, protein kinase activity, ATP binding; INVOLVED IN: transmembrane receptor protein tyrosine kinase signaling pathway, protein amino acid phosphorylation; LOCATED IN: endomembrane system; EXPRESSED IN: 20 plant structures; EXPRESSED DURING: 11 growth stages; CONTAINS InterPro DOMAIN/s: Protein…				PF07714	Protein tyrosine kinase	PTHR24420	FAMILY NOT NAMED	KOG1187	Serine/threonine protein kinase					4672	protein kinase activity
POPTR_0011s12360	Potri.011G122900	202	415	372	390	0.979587	0.505733		AT4G27430	Positive regulator of light-regulated genes. Novel nuclear protein which requires light for its high level expression. protein_coding COP1-INTERACTING PROTEIN 7 (CIP7) COP1-INTERACTING PROTEIN 7 (CIP7)
POPTR_0002s19830	Potri.002G197200	90	296	311	304	0.979438	0.247282		AT1G02640	encodes a protein similar to a beta-xylosidase located in the extracellular matrix. This is a member of glycosyl hydrolase family 3 and has six other closely related members. protein_coding BETA-XYLOSIDASE 2 (BXL2) BETA-XYLOSIDASE 2 (ATBXL2);BETA-XYLOSIDASE 2 (BXL2)				PF00933	Glycosyl hydrolase family 3 N terminal domain					3.2.1.21	Beta-glucosidase.	K05349	beta-glucosidase [EC:3.2.1.21]	4553	hydrolase activity, hydrolyzing O-glycosyl compounds
POPTR_0001s46870	Potri.001G464400	870	1017	988	1061	0.979427	0.853827		AT5G12250	Encodes a beta-tubulin. Expression of TUB6 has been shown to decrease in response to cold treatment. protein_coding BETA-6 TUBULIN (TUB6) BETA-6 TUBULIN (TUB6)				PF03953	Tubulin C-terminal domain	PTHR11588	TUBULIN	KOG1375	Beta tubulin			K07375	tubulin beta	51258	protein polymerization
POPTR_0017s04710	Potri.017G015700	313	1493	1199	1366	0.979337	0.14053		AT1G28400	unknown protein; FUNCTIONS IN: molecular_function unknown; INVOLVED IN: biological_process unknown; LOCATED IN: endomembrane system; EXPRESSED IN: 22 plant structures; EXPRESSED DURING: 13 growth stages; BEST Arabidopsis thaliana protein match is: unknown protein (TAIR:AT2G33850.1); Has 45374 Blast hits to 18870 proteins in 668 species: Archae - 72; Bacteria - 1460; Metazoa - 1191; Fungi - 1038; …
POPTR_0017s04800	Potri.017G016700	47	376	326	490	0.979317	-0.0690135		AT4G28500	NAC domain containing protein 73 (NAC073); CONTAINS InterPro DOMAIN/s: No apical meristem (NAM) protein (InterPro:IPR003441); BEST Arabidopsis thaliana protein match is: NAC domain containing protein 10 (TAIR:AT1G28470.1); Has 2322 Blast hits to 2317 proteins in 68 species: Archae - 0; Bacteria - 0; Metazoa - 0; Fungi - 0; Plants - 2321; Viruses - 0; Other Eukaryotes - 1 (source: NCBI BLink). pro…		no apical meristem (NAM) family protein; [ co-ortholog (1of2) of At4g28500, ]		PF02365	No apical meristem (NAM) protein									3677	DNA binding
POPTR_0005s05920	Potri.005G057900	19	152	149	145	0.9793	0.0174504		AT3G18670	Ankyrin repeat family protein; CONTAINS InterPro DOMAIN/s: Ankyrin repeat-containing domain (InterPro:IPR020683), Ankyrin repeat (InterPro:IPR002110); BEST Arabidopsis thaliana protein match is: Ankyrin repeat family protein (TAIR:AT5G04700.1); Has 4772 Blast hits to 3121 proteins in 218 species: Archae - 7; Bacteria - 222; Metazoa - 2187; Fungi - 197; Plants - 1396; Viruses - 2; Other Eukaryotes…				PF00023	Ankyrin repeat			KOG4412	26S proteasome regulatory complex, subunit PSMD10					5515	protein binding
POPTR_0003s18530	Potri.003G186500	1171	1611	1640	1624	0.979277	0.735318		AT1G16180	Serinc-domain containing serine and sphingolipid biosynthesis protein; FUNCTIONS IN: molecular_function unknown; LOCATED IN: endomembrane system, membrane; EXPRESSED IN: 23 plant structures; EXPRESSED DURING: 15 growth stages; CONTAINS InterPro DOMAIN/s: TMS membrane protein/tumour differentially expressed protein (InterPro:IPR005016); BEST Arabidopsis thaliana protein match is: Serinc-domain con…				PF03348	Serine incorporator (Serinc)	PTHR10383	TUMOR DIFFERENTIALLY EXPRESSED PROTEIN-RELATED	KOG2592	Tumor differentially expressed (TDE) protein					16020	membrane
POPTR_0010s03180	Potri.010G030700	8	44	50	58	0.979277	0.028004		AT3G06145	unknown protein; Has 15 Blast hits to 15 proteins in 7 species: Archae - 0; Bacteria - 0; Metazoa - 0; Fungi - 0; Plants - 15; Viruses - 0; Other Eukaryotes - 0 (source: NCBI BLink). protein_coding
POPTR_0009s07920	Potri.009G075400	180	1499	1087	1611	0.979209	-0.0450915		AT3G56050	Protein kinase family protein; FUNCTIONS IN: protein kinase activity, kinase activity, ATP binding; INVOLVED IN: protein amino acid phosphorylation; EXPRESSED IN: 22 plant structures; EXPRESSED DURING: 13 growth stages; CONTAINS InterPro DOMAIN/s: Protein kinase, catalytic domain (InterPro:IPR000719), Serine-threonine/tyrosine-protein kinase (InterPro:IPR001245), Protein kinase-like domain (Inter…				PF07714	Protein tyrosine kinase	PTHR24420	FAMILY NOT NAMED	KOG1187	Serine/threonine protein kinase					6468	protein amino acid phosphorylation
POPTR_0018s00760	Potri.018G037500	35	175	194	193	0.979091	0.0961066		AT2G25737	Sulfite exporter TauE/SafE family protein; LOCATED IN: endomembrane system, integral to membrane; CONTAINS InterPro DOMAIN/s: Protein of unknown function DUF81 (InterPro:IPR002781); BEST Arabidopsis thaliana protein match is: Sulfite exporter TauE/SafE family protein (TAIR:AT2G36630.1); Has 3417 Blast hits to 2961 proteins in 724 species: Archae - 129; Bacteria - 1927; Metazoa - 0; Fungi - 0; Pla…				PF01925	Sulfite exporter TauE/SafE	PTHR14255	ATP-DEPENDENT PROTEASE (CEREBLON)							16021	integral to membrane
POPTR_0009s03710	Potri.009G031800	86	353	344	467	0.979084	0.0931773		AT2G39700	putative expansin. Naming convention from the Expansin Working Group (Kende et al, 2004. Plant Mol Bio). Involved in the formation of nematode-induced syncytia in roots of Arabidopsis thaliana. protein_coding EXPANSIN A4 (EXPA4) EXPANSIN A4 (ATEXPA4);EXPANSIN A4 (EXPA4); (ATHEXP ALPHA 1.6); (ATEXP4)		similar to alpha-expansin 1. [ORG:Populus tremula x Populus tremuloides]; [ co-ortholog (2of2) of At2g28950, AAL31477, AAK48848, AAR09168, AAK72877, AAL31476, ]		PF01357	Pollen allergen
POPTR_0013s12740	Potri.013G123600	59	190	150	183	0.979061	0.2714		AT5G60860	RAB GTPase homolog A1F (RABA1f); FUNCTIONS IN: GTP binding; INVOLVED IN: protein transport, small GTPase mediated signal transduction; EXPRESSED IN: 23 plant structures; EXPRESSED DURING: 15 growth stages; CONTAINS InterPro DOMAIN/s: Ras GTPase (InterPro:IPR001806), Small GTP-binding protein (InterPro:IPR005225), Small GTPase (InterPro:IPR020851), Ras (InterPro:IPR013753), Ras small GTPase, Rab t…				PF00071	Ras family	PTHR24073	FAMILY NOT NAMED	KOG0087	GTPase Rab11/YPT3, small G protein superfamily			K07976	Rab family, other	3924	GTPase activity
POPTR_0006s24950		327	569	560	672	0.97906	0.517739
POPTR_0019s13560	Potri.019G104600	90	232	187	229	0.978918	0.368111	GT14	AT1G03520	Core-2/I-branching beta-1,6-N-acetylglucosaminyltransferase family protein; FUNCTIONS IN: transferase activity, transferring glycosyl groups, acetylglucosaminyltransferase activity; INVOLVED IN: carbohydrate biosynthetic process; LOCATED IN: membrane; EXPRESSED IN: 22 plant structures; EXPRESSED DURING: 13 growth stages; CONTAINS InterPro DOMAIN/s: Glycosyl transferase, family 14 (InterPro:IPR003…				PF02485	Core-2/I-Branching enzyme	PTHR19297	GLYCOSYLTRANSFERASE 14 FAMILY MEMBER	KOG0799	Branching enzyme					8375	acetylglucosaminyltransferase activity
POPTR_0010s13500	Potri.010G125200	33	287	226	258	0.978858	-0.00424083		AT3G25900	HMT-1; CONTAINS InterPro DOMAIN/s: Homocysteine S-methyltransferase (InterPro:IPR003726); BEST Arabidopsis thaliana protein match is: homocysteine S-methyltransferase 3 (TAIR:AT3G22740.1); Has 6959 Blast hits to 6951 proteins in 1900 species: Archae - 4; Bacteria - 4284; Metazoa - 376; Fungi - 135; Plants - 163; Viruses - 0; Other Eukaryotes - 1997 (source: NCBI BLink). protein_coding (HMT-1) (HM…		similar to homocysteine S-methyltransferase 1 (HMT-1); similar to GB:AAF23821 from (Arabidopsis thaliana); similar to homocysteine S-methyltransferase 1 (HMT-1); similar to GB:AAF23821 from (Arabidopsis thaliana); [ ortholog of At3g25900,]		PF02574	Homocysteine S-methyltransferase	PTHR21091:SF4	5-METHYLTETRAHYDROFOLATE:HOMOCYSTEINE METHYLTRANSFERASE	KOG1579	Homocysteine S-methyltransferase	2.1.1.10	Homocysteine S-methyltransferase.	K00547	homocysteine S-methyltransferase [EC:2.1.1.10]	8898	homocysteine S-methyltransferase activity
POPTR_0013s05370	Potri.013G057100	110	130	128	128	0.97882	0.866914		AT3G03860	Encodes a protein disulfide isomerase-like (PDIL) protein, a member of a multigene family within the thioredoxin (TRX) superfamily. This protein also belongs to the adenosine 5'-phosphosulfate reductase-like (APRL) group. protein_coding APR-LIKE 5 (APRL5) APR-LIKE 5 (APRL5);APR-LIKE 5 (ATAPRL5)				PF00085	Thioredoxin	PTHR18929	PROTEIN DISULFIDE ISOMERASE	KOG2640	Thioredoxin					45454	cell redox homeostasis
POPTR_0014s11120	Potri.014G115800	21	77	59	79	0.978787	0.19848
POPTR_0019s00350	Potri.018G136800	184	325	280	334	0.978635	0.569671		AT4G15093	catalytic LigB subunit of aromatic ring-opening dioxygenase family; FUNCTIONS IN: oxidoreductase activity, ferrous iron binding, zinc ion binding, oxidoreductase activity, acting on single donors with incorporation of molecular oxygen; INVOLVED IN: oxidation reduction, cellular aromatic compound metabolic process; LOCATED IN: cellular_component unknown; EXPRESSED IN: 24 plant structures; EXPRESSE…				PF02900	Catalytic LigB subunit of aromatic ring-opening dioxygenase									8198	ferrous iron binding
POPTR_0003s09410	Potri.003G095400	197	370	386	380	0.978635	0.519329		AT4G17720	RNA-binding (RRM/RBD/RNP motifs) family protein; FUNCTIONS IN: oxidoreductase activity, nucleotide binding, nucleic acid binding; INVOLVED IN: oxidation reduction; EXPRESSED IN: 24 plant structures; EXPRESSED DURING: 15 growth stages; CONTAINS InterPro DOMAIN/s: Aldo/keto reductase (InterPro:IPR001395), RNA recognition motif, RNP-1 (InterPro:IPR000504), Nucleotide-binding, alpha-beta plait (Inter…				PF00076	RNA recognition motif. (a.k.a. RRM, RBD, or RNP domain)	PTHR11732:SF1	DIMERIC DIHYDRODIOL DEHYDROGENASE-RELATED							3676	nucleic acid binding
POPTR_0001s15990	Potri.001G159900	38	124	132	129	0.978585	0.246816		AT4G20050	Encodes a polygalacturonase that plays a direct role in degrading the pollen mother cell wall during microspore development. protein_coding QUARTET 3 (QRT3) QUARTET 3 (QRT3)
POPTR_0018s02290	Potri.018G021800	54	73	68	71	0.978583	0.773003		AT5G11000	Plant protein of unknown function (DUF868); FUNCTIONS IN: molecular_function unknown; INVOLVED IN: biological_process unknown; LOCATED IN: plasma membrane; EXPRESSED IN: 22 plant structures; EXPRESSED DURING: 13 growth stages; CONTAINS InterPro DOMAIN/s: Protein of unknown function DUF868, plant (InterPro:IPR008586); BEST Arabidopsis thaliana protein match is: Plant protein of unknown function (D…				PF05910	Plant protein of unknown function (DUF868)
POPTR_0005s22730	Potri.005G205700	19	351	256	322	0.978519	-0.118052		AT1G06660	Encodes JASON. jason mutant produces diploid male gametes leading to triploid progeny. Diploid gametes in the jason mutant are generated by a defect in male meiosis II. protein_coding JASON (JASON) JASON (JASON)
POPTR_0006s06100	Potri.006G062200	158	566	641	665	0.978509	0.179476		AT5G34940	The protein is predicted (WoLF PSORT program) to be membrane-associated. protein_coding GLUCURONIDASE 3 (GUS3) GLUCURONIDASE 3 (GUS3);GLUCURONIDASE 3 (AtGUS3)				PF03662	Glycosyl hydrolase family 79, N-terminal domain	PTHR14363	HEPARANASE-RELATED							16798	hydrolase activity, acting on glycosyl bonds
POPTR_0006s09840	Potri.006G097000	28	396	399	384	0.978502	-0.0642907		AT2G38080	LAC4 appears to have laccase activity based on enzyme assays performed using lac4 mutants. These mutants also have reduced levels of lignin. LAC4 is expressed in vascular bundles and fibers and likely contributes to lignin biosynthesis, and hence cell wall biosynthesis, there. lac4/irx12 mutants have a mild irregular xylem phenotype. protein_coding IRREGULAR XYLEM 12 (IRX12) IRREGULAR XYLEM 12 (I…		similar to laccase. [ORG:Populus balsamifera subsp. trichocarpa]; [ co-ortholog (3of3) of CAA74102, ]		PF00394	Multicopper oxidase	PTHR11709	MULTI-COPPER OXIDASE	KOG1263	Multicopper oxidases					16491	oxidoreductase activity
POPTR_0005s04100	Potri.005G038800	95	480	526	651	0.978446	0.0371946		AT1G54790	GDSL-like Lipase/Acylhydrolase superfamily protein; FUNCTIONS IN: hydrolase activity, acting on ester bonds, carboxylesterase activity; INVOLVED IN: lipid metabolic process; LOCATED IN: endomembrane system; EXPRESSED IN: 16 plant structures; EXPRESSED DURING: 8 growth stages; CONTAINS InterPro DOMAIN/s: Lipase, GDSL (InterPro:IPR001087); BEST Arabidopsis thaliana protein match is: GDSL-like Lipas…				PF00657	GDSL-like Lipase/Acylhydrolase	PTHR22835	ZINC FINGER FYVE DOMAIN CONTAINING PROTEIN							16788	hydrolase activity, acting on ester bonds
POPTR_0010s10020	Potri.010G089900	17	85	98	108	0.978416	0.0615436		AT5G26330	Cupredoxin superfamily protein; FUNCTIONS IN: electron carrier activity, copper ion binding; LOCATED IN: anchored to membrane; EXPRESSED IN: 16 plant structures; EXPRESSED DURING: 10 growth stages; CONTAINS InterPro DOMAIN/s: Plastocyanin-like (InterPro:IPR003245), Cupredoxin (InterPro:IPR008972); BEST Arabidopsis thaliana protein match is: Cupredoxin superfamily protein (TAIR:AT2G31050.1); Has 1…	PAG16			PF02298	Plastocyanin-like domain									5507	copper ion binding
POPTR_0520s00220	Potri.012G045600	2	53	37	58	0.978273	-0.186427		AT1G18290	unknown protein; FUNCTIONS IN: molecular_function unknown; INVOLVED IN: N-terminal protein myristoylation; LOCATED IN: chloroplast; EXPRESSED IN: root; Has 94 Blast hits to 94 proteins in 12 species: Archae - 0; Bacteria - 0; Metazoa - 0; Fungi - 0; Plants - 94; Viruses - 0; Other Eukaryotes - 0 (source: NCBI BLink). protein_coding
POPTR_0019s07660		16	27	28	32	0.978265	0.532316
POPTR_0001s13730	Potri.001G057500	489	652	647	723	0.978161	0.72332		AT1G27970	Encodes an ortholog of yeast NTF2, a nuclear envelop transport protein that functions as the nuclear import receptor for RanGDP, an essential player in nucleocytoplasmic transport. protein_coding NUCLEAR TRANSPORT FACTOR 2B (NTF2B) NUCLEAR TRANSPORT FACTOR 2B (NTF2B)				PF02136	Nuclear transport factor 2 (NTF2) domain	PTHR12612	NUCLEAR TRANSPORT FACTOR 2	KOG2104	Nuclear transport factor 2					6810	transport
POPTR_0006s24900	Potri.006G232900	583	2198	1913	2735	0.97804	0.13371		AT4G32940	Encodes a vacuolar processing enzyme belonging to a novel group of cysteine proteinases that is expressed in vegetative organs and is upregulated in association with various types of cell death and under stressed conditions. They are essential in processing seed storage proteins and for mediating the susceptible response of toxin-induced cell death. protein_coding GAMMA VACUOLAR PROCESSING ENZYME…		similar to asparaginyl endopeptidase (VmPE-1). [ORG:Vigna mungo]; [ co-ortholog (2of2) of At2g25940, CAB42655, BAA76744, At4g32940, CAB17078, At3g20210, P49044, CAA84383, ]		PF01650	Peptidase C13 family	PTHR12000:SF2	HEMOGLOBINASE	KOG1348	Asparaginyl peptidases	3.4.22.34	Legumain.	K01369	legumain [EC:3.4.22.34]	4197	cysteine-type endopeptidase activity
POPTR_0002s16980	Potri.002G168400	20	260	306	347	0.97787	-0.104149		AT1G01430	Encodes a member of the TBL (TRICHOME BIREFRINGENCE-LIKE) gene family containing a plant-specific DUF231 (domain of unknown function) domain. TBL gene family has 46 members, two of which (TBR/AT5G06700 and TBL3/AT5G01360) have been shown to be involved in the synthesis and deposition of secondary wall cellulose, presumably by influencing the esterification state of pectic polymers. A nomenclature…				PF03005	Arabidopsis proteins of unknown function	PTHR13533	FAMILY NOT NAMED
POPTR_0022s00320		127	1044	1011	1444	0.977779	-0.0772334
POPTR_0018s01120		75	127	113	138	0.977758	0.573664
POPTR_0007s03140	Potri.007G116400	198	353	383	394	0.977732	0.518359		AT4G33640	unknown protein; Has 30201 Blast hits to 17322 proteins in 780 species: Archae - 12; Bacteria - 1396; Metazoa - 17338; Fungi - 3422; Plants - 5037; Viruses - 0; Other Eukaryotes - 2996 (source: NCBI BLink). protein_coding						PTHR22739	STRIATED MUSCLE ACTIVATOR OF RHO-DEPENDENT SIGNALING-RELATED
POPTR_0006s03380	Potri.006G035300	221	684	596	625	0.977652	0.305055		AT2G40820	FUNCTIONS IN: molecular_function unknown; INVOLVED IN: biological_process unknown; LOCATED IN: plasma membrane; EXPRESSED IN: 21 plant structures; EXPRESSED DURING: 13 growth stages; BEST Arabidopsis thaliana protein match is: myosin heavy chain-related (TAIR:AT3G56480.1); Has 203 Blast hits to 195 proteins in 64 species: Archae - 3; Bacteria - 13; Metazoa - 26; Fungi - 15; Plants - 101; Viruses …						PTHR26369	FAMILY NOT NAMED
POPTR_0019s10490	Potri.019G076300	11	128	94	148	0.977628	-0.114701	DUF579	AT1G33800	Protein of unknown function (DUF579); FUNCTIONS IN: molecular_function unknown; INVOLVED IN: biological_process unknown; LOCATED IN: endomembrane system; EXPRESSED IN: 20 plant structures; EXPRESSED DURING: 12 growth stages; CONTAINS InterPro DOMAIN/s: Protein of unknown function DUF579 (InterPro:IPR021148), Conserved hypothetical protein CHP01627 (InterPro:IPR006514); BEST Arabidopsis thaliana p…	GXM1			PF04669	Protein of unknown function (DUF579)
POPTR_0008s09390	Potri.008G094300	81	650	756	780	0.977565	-0.0190423		AT3G29360	Encodes one of four UDP-glucose dehydrogenase UGD) genes. Mutation of this gene in combination with UGD3 leads to swollen plant cell walls and severe developmental defects associated with changes in pectic polysaccharides. protein_coding UDP-GLUCOSE DEHYDROGENASE 2 (UGD2) UDP-GLUCOSE DEHYDROGENASE 2 (UGD2)		null		PF00984	UDP-glucose/GDP-mannose dehydrogenase family, central domain	PTHR11374	UDP-GLUCOSE DEHYDROGENASE/UDP-MANNAC DEHYDROGENASE	KOG2666	UDP-glucose/GDP-mannose dehydrogenase	1.1.1.22	UDP-glucose 6-dehydrogenase.	K00012	UDPglucose 6-dehydrogenase [EC:1.1.1.22]	16616	oxidoreductase activity, acting on the CH-OH group of donors, NAD or NADP as acceptor
POPTR_0001s44200	Potri.001G416300	535	1413	1138	1363	0.977527	0.363452		AT5G54670	Encodes a truncated KatC polypeptide (KatC(207-754)), which includes the carboxyl-terminal region of KatC. This was expressed in Escherichia coli and was shown to possess microtubule-stimulated ATPase activity. protein_coding KINESIN 3 (ATK3) KINESIN-LIKE PROTEIN IN ARABIDOPSIS THALIANA C (KATC);KINESIN 3 (ATK3)		similar to KINESIN-LIKE PROTEIN C; similar to ARABIDOPSIS THALIANA KINESIN 3; [ co-ortholog (1of2) of At4g27180, At5g54670, ]		PF00225	Kinesin motor domain	PTHR24115	FAMILY NOT NAMED	KOG0239	Kinesin (KAR3 subfamily)			K10405	kinesin family member C1	5524	ATP binding
POPTR_0003s13190	Potri.003G132000	33	522	460	465	0.977446	-0.0750155		AT1G63910	member of MYB3R- and R2R3- type MYB- encoding genes protein_coding MYB DOMAIN PROTEIN 103 (AtMYB103) MYB DOMAIN PROTEIN 103 (MYB103);MYB DOMAIN PROTEIN 103 (AtMYB103)				PF00249	Myb-like DNA-binding domain	PTHR10641	MYB-RELATED	KOG0048	Transcription factor, Myb superfamily			K09422	myb proto-oncogene protein, plant	3677	DNA binding
POPTR_0019s15110	Potri.019G130700	1134	4966	3748	5340	0.97743	0.1205		AT2G30490	Encodes a cinnamate-4-hydroxylase. Mutations in this gene impact phenylpropanoid metabolism, growth and development. protein_coding CINNAMATE-4-HYDROXYLASE (C4H) (CYP73A5);REDUCED EPRDERMAL FLUORESCENCE 3 (REF3);CINNAMATE 4-HYDROXYLASE (ATC4H);CINNAMATE-4-HYDROXYLASE (C4H)			C4H	PF00067	Cytochrome P450	PTHR24298:SF44		KOG0156	Cytochrome P450 CYP2 subfamily	1.14.13.11	Trans-cinnamate 4-monooxygenase.	K00487	trans-cinnamate 4-monooxygenase [EC:1.14.13.11]	5506	iron ion binding
POPTR_0010s07750	Potri.010G067100	120	419	465	462	0.977344	0.205982		AT2G33385	actin-related protein C2B (arpc2b); CONTAINS InterPro DOMAIN/s: Arp2/3 complex, 34kDa subunit p34-Arc (InterPro:IPR007188); BEST Arabidopsis thaliana protein match is: Arp2/3 complex, 34 kD subunit p34-Arc (TAIR:AT1G30825.1). protein_coding ACTIN-RELATED PROTEIN C2B (arpc2b) ACTIN-RELATED PROTEIN C2B (arpc2b)				PF04045	Arp2/3 complex, 34 kD subunit p34-Arc	PTHR12058	ARP COMPLEX-RELATED	KOG2826	Actin-related protein Arp2/3 complex, subunit ARPC2			K05758	actin related protein 2/3 complex, subunit 2	30833	regulation of actin polymerization
POPTR_0004s16690	Potri.004G159800	133	358	299	332	0.97709	0.366098		AT4G36360	putative beta-galactosidase (BGAL3 gene) protein_coding BETA-GALACTOSIDASE 3 (BGAL3) BETA-GALACTOSIDASE 3 (BGAL3)				PF01301	Glycosyl hydrolases family 35	PTHR23421	BETA-GALACTOSIDASE RELATED	KOG0496	Beta-galactosidase					4553	hydrolase activity, hydrolyzing O-glycosyl compounds
POPTR_0008s11150	Potri.008G112300	39	343	246	328	0.977063	-0.0285133		AT1G13635	DNA glycosylase superfamily protein; FUNCTIONS IN: DNA-3-methyladenine glycosylase I activity, catalytic activity; INVOLVED IN: DNA repair, base-excision repair; LOCATED IN: cellular_component unknown; CONTAINS InterPro DOMAIN/s: DNA glycosylase (InterPro:IPR011257), Methyladenine glycosylase (InterPro:IPR005019); BEST Arabidopsis thaliana protein match is: DNA glycosylase superfamily protein (TA…				PF03352	Methyladenine glycosylase					3.2.2.20	DNA-3-methyladenine glycosylase I.	K01246	DNA-3-methyladenine glycosylase I [EC:3.2.2.20]	8725	DNA-3-methyladenine glycosylase I activity
POPTR_0001s32780	Potri.001G320500	3819	10592	10610	10285	0.976973	0.335238		AT4G13940	Encodes a S-adenosyl-L-homocysteine hydrolase required for DNA methylation-dependent gene silencing. protein_coding HOMOLOGY-DEPENDENT GENE SILENCING 1 (HOG1) (SAH1);EMBRYO DEFECTIVE 1395 (EMB1395);S-ADENOSYL-L-HOMOCYSTEIN HYDROLASE 1 (SAHH1);MATERNAL EFFECT EMBRYO ARREST 58 (MEE58);HOMOLOGY-DEPENDENT GENE SILENCING 1 (HOG1);S-ADENOSYL-L-HOMOCYSTEIN HYDROLASE 1 (ATSAHH1)			adenosylhomocysteinase/ copper ion binding	PF00670	S-adenosyl-L-homocysteine hydrolase, NAD binding domain	PTHR23420	ADENOSYLHOMOCYSTEINASE	KOG1370	S-adenosylhomocysteine hydrolase	3.3.1.1	Adenosylhomocysteinase.	K01251	adenosylhomocysteinase [EC:3.3.1.1]	8652	amino acid biosynthesis
POPTR_0018s00570	Potri.018G039600	90	158	136	164	0.976706	0.569919		AT5G11540	Encodes a homolog of rat L-gulono-1,4-lactone (L-GulL) oxidase that is involved in the biosynthesis of L-ascorbic acid. protein_coding L -GULONO-1,4-LACTONE ( L -GULL) OXIDASE 3 (GULLO3) (ATGULLO3);L -GULONO-1,4-LACTONE ( L -GULL) OXIDASE 3 (GULLO3)				PF01565	FAD binding domain	PTHR13878	GULONOLACTONE OXIDASE	KOG4730	D-arabinono-1, 4-lactone oxidase					8762	UDP-N-acetylmuramate dehydrogenase activity
POPTR_0005s19110	Potri.005G147400	24	50	49	48	0.976645	0.485667		AT2G22570	encodes a nicotinamidase that converts nicotinamide into nicotinic acid. As such the encoded enzyme is involved in the pyridine nucleotide salvage pathway which may be connected to the de novo NAD biosynthesis through the ABA signaling pathway. protein_coding NICOTINAMIDASE 1 (NIC1) NICOTINAMIDASE 1 (NIC1); (NIC2);A. THALIANA NICOTINAMIDASE 1 (ATNIC1)				PF00857	Isochorismatase family	PTHR11080	PYRAZINAMIDASE/NICOTINAMIDASE							3824	catalytic activity
POPTR_0002s05670	Potri.002G055800	370	595	523	583	0.976633	0.649413		AT5G08560	transducin family protein / WD-40 repeat family protein; CONTAINS InterPro DOMAIN/s: WD40 repeat 2 (InterPro:IPR019782), WD40 repeat, conserved site (InterPro:IPR019775), WD40 repeat (InterPro:IPR001680), CTLH, C-terminal LisH motif (InterPro:IPR006595), G-protein beta WD-40 repeat, region (InterPro:IPR020472), WD40 repeat-like-containing domain (InterPro:IPR011046), WD40-repeat-containing domain…				PF00400	WD domain, G-beta repeat	PTHR22838	WD REPEAT PROTEIN 26-RELATED	KOG0293	WD40 repeat-containing protein					5515	protein binding
POPTR_0009s01730	Potri.009G012100	46	1009	691	1061	0.976596	-0.167435		AT5G60490	Encodes a member of fasciclin-like arabinogalactan proteins (FLAs) containing a cell adhesion fasciclin (FAS) domain. Mutations result in altered stem biomechanics with reduced tensile strength and reduced tensile modulus of elasticity, as well as altered cell wall architecture and composition, with increased cellulose microfibril angle, reduced arabinose, galactose and cellulose content. protein…	FLA12	similar to fasciclin-like AGP 15. [ORG:Populus alba x Populus tremula]; [ co-ortholog (2of20) of AAT37948, AAT37945, AAT37951, AAT37947, AAT37946, AAT37949, AAD56235, AAT37953, AAT37958, AAT37957, AAT37952, AAT37950, ]		PF02469	Fasciclin domain	PTHR10900:SF23	FLA (FASCICLIN-LIKE ARABINOGALACTAN PROTEIN)
POPTR_0002s11250	Potri.002G111900	3199	9950	10299	13132	0.976579	0.191549		AT1G04820	Encodes an alpha tubulin isoform that is expressed in roots, leaves and flowers. protein_coding TUBULIN ALPHA-4 CHAIN (TUA4) TUBULIN ALPHA-4 CHAIN (TUA4);TORTIFOLIA 2 (TOR2)		null	structural constituent of cytoskeleton	PF03953	Tubulin C-terminal domain	PTHR11588	TUBULIN	KOG1376	Alpha tubulin			K07374	tubulin alpha	51258	protein polymerization
POPTR_1716s00200		283	355	332	351	0.976573	0.824303
POPTR_0015s05520	Potri.015G029300	92	210	179	196	0.976553	0.45001		AT4G27750	A genetic locus involved in sugar sensing and coordinating carbohydrate synthesis and utilization by the whole plant. Lines carrying mutations in this gene shows restricted carbohydrate allocation to plant growth and seed set, elevated chlorophyll levels, and reduced sugar induction of starch biosynthesis. protein_coding IMPAIRED SUCROSE INDUCTION 1 (ISI1) IMPAIRED SUCROSE INDUCTION 1 (ISI1)				PF08045	Cell division control protein 14, SIN component
POPTR_0015s13320	Potri.015G142000	126	365	386	478	0.976478	0.222458		AT5G07250	RHOMBOID-like protein 3 (RBL3); FUNCTIONS IN: serine-type endopeptidase activity; LOCATED IN: integral to membrane; EXPRESSED IN: 24 plant structures; EXPRESSED DURING: 15 growth stages; CONTAINS InterPro DOMAIN/s: Peptidase S54, rhomboid (InterPro:IPR002610); BEST Arabidopsis thaliana protein match is: RHOMBOID-like 2 (TAIR:AT1G63120.1); Has 1807 Blast hits to 1807 proteins in 277 species: Archa…		rhomboid family protein; similar to Rhomboid family; [ co-ortholog (1of2) of At5g07250, ]		PF01694	Rhomboid family	PTHR22936	RHOMBOID-RELATED	KOG2289	Rhomboid family proteins					4252	serine-type endopeptidase activity
POPTR_0016s13410	Potri.016G126400	212	588	470	562	0.976433	0.342354		AT2G38360	prenylated RAB acceptor 1.B4 (PRA1.B4); CONTAINS InterPro DOMAIN/s: Prenylated rab acceptor PRA1 (InterPro:IPR004895); BEST Arabidopsis thaliana protein match is: prenylated RAB acceptor 1.B5 (TAIR:AT5G01640.1); Has 506 Blast hits to 506 proteins in 121 species: Archae - 0; Bacteria - 0; Metazoa - 113; Fungi - 53; Plants - 299; Viruses - 0; Other Eukaryotes - 41 (source: NCBI BLink). protein_codi…				PF03208	PRA1 family protein	PTHR19317	PRENYLATED RAB ACCEPTOR 1-RELATED	KOG3142	Prenylated rab acceptor 1
POPTR_0010s15450	Potri.010G144500	171	213	199	214	0.976425	0.823503		AT3G66654	Cyclophilin-like peptidyl-prolyl cis-trans isomerase family protein; FUNCTIONS IN: peptidyl-prolyl cis-trans isomerase activity; INVOLVED IN: protein folding; LOCATED IN: Golgi apparatus, plasma membrane; EXPRESSED IN: guard cell; CONTAINS InterPro DOMAIN/s: Cyclophilin-like (InterPro:IPR015891), Peptidyl-prolyl cis-trans isomerase, cyclophilin-type (InterPro:IPR002130); BEST Arabidopsis thaliana…				PF00160	Cyclophilin type peptidyl-prolyl cis-trans isomerase/CLD	PTHR11071:SF20	gb def: similarity to copii-coated vesicle proteins [schizosaccharomyces pombe]							3755	peptidyl-prolyl cis-trans isomerase activity
POPTR_0011s09660	Potri.011G094400	275	504	434	485	0.976364	0.57027		AT2G05790	O-Glycosyl hydrolases family 17 protein; FUNCTIONS IN: cation binding, hydrolase activity, hydrolyzing O-glycosyl compounds, catalytic activity; INVOLVED IN: carbohydrate metabolic process; LOCATED IN: endomembrane system; EXPRESSED IN: 22 plant structures; EXPRESSED DURING: 13 growth stages; CONTAINS InterPro DOMAIN/s: X8 (InterPro:IPR012946), Glycoside hydrolase, catalytic core (InterPro:IPR017…				PF00332	Glycosyl hydrolases family 17	PTHR16631	GLUCAN 1,3-BETA-GLUCOSIDASE-RELATED							4553	hydrolase activity, hydrolyzing O-glycosyl compounds
POPTR_0010s19560	Potri.010G188200	159	1277	1350	1288	0.976321	0.0112711		AT2G40130	Double Clp-N motif-containing P-loop nucleoside triphosphate hydrolases superfamily protein; FUNCTIONS IN: ATP binding; INVOLVED IN: biological_process unknown; EXPRESSED IN: 8 plant structures; EXPRESSED DURING: F mature embryo stage, petal differentiation and expansion stage, E expanded cotyledon stage, D bilateral stage; CONTAINS InterPro DOMAIN/s: ATPase, AAA-2 (InterPro:IPR013093); BEST Arab…			heat-shock protein related	PF07724	AAA domain (Cdc48 subfamily)	PTHR11638:SF64	SUBFAMILY NOT NAMED							5524	ATP binding
POPTR_0002s12130	Potri.002G120400	30	51	44	51	0.976306	0.60522		AT5G67360	Encodes a subtilisin-like serine protease essential for mucilage release from seed coats. protein_coding (ARA12) (ARA12)				PF05922	Peptidase inhibitor I9	PTHR10795	SUBTILISIN/KEXIN-RELATED SERINE PROTEASE							4252	serine-type endopeptidase activity
POPTR_0009s09010	Potri.009G086900	18	33	28	33	0.976306	0.556879		AT2G41420	proline-rich family protein; LOCATED IN: plasma membrane; EXPRESSED IN: 23 plant structures; EXPRESSED DURING: 15 growth stages; Has 12775 Blast hits to 6141 proteins in 617 species: Archae - 8; Bacteria - 1509; Metazoa - 4530; Fungi - 1572; Plants - 2511; Viruses - 428; Other Eukaryotes - 2217 (source: NCBI BLink). protein_coding WINDHOSE 2 (WIH2) WINDHOSE 2 (WIH2)
POPTR_0010s22200	Potri.010G214900	107	174	161	165	0.976251	0.64938		AT2G39290	Encodes a phosphatidylglycerolphosphate synthase 2C which is dual-targeted into chloroplasts and mitochondria. Mutant plants have mutant chloroplasts but normal mitochondria. protein_coding PHOSPHATIDYLGLYCEROLPHOSPHATE SYNTHASE 1 (PGP1) PHOSPHATIDYLGLYCEROLPHOSPHATE SYNTHASE 1 (PGPS1); (PGS1);PHOSPHATIDYLGLYCEROLPHOSPHATE SYNTHASE 1 (PGP1)				PF01066	CDP-alcohol phosphatidyltransferase	PTHR14269	CDP-DIACYLGLYCEROL--GLYCEROL-3-PHOSPHATE 3-PHOSPHATIDYLTRANSFERASE-RELATED	KOG1617	CDP-alcohol phosphatidyltransferase/Phosphatidylglycerol-phosphate synthase	2.7.8.5	CDP-diacylglycerol--glycerol-3-phosphate 3-phosphatidyltransferase.	K00995	CDP-diacylglycerol--glycerol-3-phosphate 3-phosphatidyltransferase [EC:2.7.8.5]	16780	phosphotransferase activity, for other substituted phosphate groups
POPTR_0011s05990	Potri.011G061500	170	1056	1069	1470	0.976205	-0.0231577		AT5G45970	Encodes a Rac-like protein ARAC2. A member of ROP GTPase gene family. protein_coding RAC-LIKE 2 (RAC2) ARABIDOPSIS RAC-LIKE 2 (ARAC2);RHO-RELATED PROTEIN FROM PLANTS 7 (ATROP7); (ROP7);ARABIDOPSIS THALIANA RAC 2 (ATRAC2);RAC-LIKE 2 (RAC2)		similar to RAC-like GTP binding protein ARAC2 (GTPase protein ROP7).; [ ortholog of At5g45970,]		PF00071	Ras family	PTHR24072	FAMILY NOT NAMED	KOG0393	Ras-related small GTPase, Rho type			K07975	Rho family, other	5525	GTP binding
POPTR_0013s06530	Potri.013G069000	134	189	190	187	0.976205	0.725681		AT3G03610	ELMO/CED-12 family protein; FUNCTIONS IN: molecular_function unknown; INVOLVED IN: phagocytosis; LOCATED IN: cytoskeleton; EXPRESSED IN: 24 plant structures; EXPRESSED DURING: 15 growth stages; CONTAINS InterPro DOMAIN/s: Engulfment/cell motility, ELMO (InterPro:IPR006816); BEST Arabidopsis thaliana protein match is: ELMO/CED-12 family protein (TAIR:AT1G03620.1); Has 825 Blast hits to 825 protein…				PF04727	ELMO/CED-12 family	PTHR12771	ENGULFMENT AND CELL MOTILITY							6909	phagocytosis
POPTR_0009s01620	Potri.009G011000	139	416	324	431	0.976178	0.280682	GT27R	AT1G08040	Protein of unknown function (DUF707); FUNCTIONS IN: molecular_function unknown; INVOLVED IN: biological_process unknown; EXPRESSED IN: 25 plant structures; EXPRESSED DURING: 15 growth stages; CONTAINS InterPro DOMAIN/s: Protein of unknown function DUF707 (InterPro:IPR007877); BEST Arabidopsis thaliana protein match is: Protein of unknown function (DUF707) (TAIR:AT2G28310.3); Has 328 Blast hits to…				PF05212	Protein of unknown function (DUF707)
POPTR_0006s03390	Potri.006G035400	467	1230	1382	1415	0.976131	0.305097		AT5G12250	Encodes a beta-tubulin. Expression of TUB6 has been shown to decrease in response to cold treatment. protein_coding BETA-6 TUBULIN (TUB6) BETA-6 TUBULIN (TUB6)				PF03953	Tubulin C-terminal domain	PTHR11588	TUBULIN	KOG1375	Beta tubulin			K07375	tubulin beta	51258	protein polymerization
POPTR_0001s40900	Potri.001G398500	114	225	204	210	0.97604	0.531455		AT5G53890	Encodes a leucine-rich repeat receptor kinase (LRR-RK) involved in the perception of phytosulfokine (PSK), which is a 5-aa tyrosine-sulfated peptide that primarily promotes cellular proliferation. protein_coding PHYTOSYLFOKINE-ALPHA RECEPTOR 2 (PSKR2) PHYTOSYLFOKINE-ALPHA RECEPTOR 2 (PSKR2); (AtPSKR2)				PF00069	Protein kinase domain	PTHR24420:SF786		KOG1187	Serine/threonine protein kinase					4672	protein kinase activity
POPTR_0010s13350	Potri.010G123600	8	63	58	57	0.975977	0.026751		AT1G68440	unknown protein; BEST Arabidopsis thaliana protein match is: unknown protein (TAIR:AT1G25400.2); Has 86 Blast hits to 86 proteins in 29 species: Archae - 0; Bacteria - 6; Metazoa - 27; Fungi - 11; Plants - 24; Viruses - 0; Other Eukaryotes - 18 (source: NCBI BLink). protein_coding
POPTR_0019s10160	Potri.019G072800	421	1814	1355	1921	0.975939	0.129899		AT5G49900	Beta-glucosidase, GBA2 type family protein; FUNCTIONS IN: catalytic activity, glucosylceramidase activity; INVOLVED IN: glucosylceramide catabolic process, sphingolipid metabolic process; LOCATED IN: integral to membrane, membrane; EXPRESSED IN: 24 plant structures; EXPRESSED DURING: 15 growth stages; CONTAINS InterPro DOMAIN/s: Glucosylceramidase (InterPro:IPR006775), Six-hairpin glycosidase-lik…		null		PF04685	Protein of unknown function, DUF608	PTHR12654	BILE ACID BETA-GLUCOSIDASE-RELATED	KOG2119	Predicted bile acid beta-glucosidase					4348	glucosylceramidase activity
POPTR_0014s03580	Potri.014G036500	186	460	458	444	0.975935	0.391815		AT1G47670	Transmembrane amino acid transporter family protein; FUNCTIONS IN: amino acid transmembrane transporter activity; INVOLVED IN: amino acid transport; LOCATED IN: plasma membrane, membrane; EXPRESSED IN: 20 plant structures; EXPRESSED DURING: 13 growth stages; CONTAINS InterPro DOMAIN/s: Amino acid transporter, transmembrane (InterPro:IPR013057); BEST Arabidopsis thaliana protein match is: LYS/HIS …				PF01490	Transmembrane amino acid transporter protein	PTHR22950	AMINO ACID TRANSPORTER	KOG1303	Amino acid transporters
POPTR_0003s18720	Potri.003G188500	196	1524	1509	2137	0.97584	-0.0691539		AT3G21240	encodes an isoform of 4-coumarate:CoA ligase (4CL), which is involved in the last step of the general phenylpropanoid pathway. The catalytic efficiency was in the following (descending) order: p-coumaric acid, caffeic acid, ferulic acid, 5-OH-ferulic acid and cinnamic acid. At4CL2 was unable to use sinapic acid as substrate. protein_coding 4-COUMARATE:COA LIGASE 2 (4CL2) (AT4CL2);4-COUMARATE:COA …	4CL	similar to 4-coumarate-CoA ligase (EC 6.2.1.12) - quaking aspen. [ORG:Populus tremuloides]; [ co-ortholog (2of4) of AAC24503, At1g51680, CAB97359, CAA49575, AAC97600, AAK58908, AAF91310, AAL56850, AAS88873, S31705, P31686, T08074, AAL35216, AAL02145, AAF7		PF00501	AMP-binding enzyme	PTHR24096	FAMILY NOT NAMED	KOG1176	Acyl-CoA synthetase					8152	metabolism
POPTR_0014s10540	Potri.014G109800	49	96	102	100	0.97581	0.488726		AT4G01610	Cysteine proteinases superfamily protein; FUNCTIONS IN: cysteine-type endopeptidase activity, cysteine-type peptidase activity; INVOLVED IN: proteolysis, regulation of catalytic activity; LOCATED IN: vacuole; EXPRESSED IN: 22 plant structures; EXPRESSED DURING: 13 growth stages; CONTAINS InterPro DOMAIN/s: Peptidase C1A, papain (InterPro:IPR013128), Peptidase C1A, cathepsin B (InterPro:IPR015643)…				PF08127	Peptidase family C1 propeptide	PTHR12411	CYSTEINE PROTEASE FAMILY C1-RELATED	KOG1543	Cysteine proteinase Cathepsin L	3.4.22.1	Cathepsin B.	K01363	cathepsin B [EC:3.4.22.1]	8234	cysteine-type peptidase activity
POPTR_0018s07480	Potri.018G062700	10	48	56	62	0.975653	0.0682208		AT3G42950	Pectin lyase-like superfamily protein; FUNCTIONS IN: polygalacturonase activity; INVOLVED IN: carbohydrate metabolic process; LOCATED IN: endomembrane system; EXPRESSED IN: 18 plant structures; EXPRESSED DURING: 8 growth stages; CONTAINS InterPro DOMAIN/s: Pectin lyase fold/virulence factor (InterPro:IPR011050), Glycoside hydrolase, family 28 (InterPro:IPR000743), Pectin lyase fold (InterPro:IPR0…		glycoside hydrolase family 28 protein; polygalacturonase (pectinase) family protein; similar to low similarity to SP		PF00295	Glycosyl hydrolases family 28									4650	polygalacturonase activity
POPTR_0001s24570	Potri.001G238800	475	734	647	745	0.975636	0.663502		AT2G28840	XB3 ortholog 1 in Arabidopsis thaliana (XBAT31); FUNCTIONS IN: zinc ion binding; EXPRESSED IN: 24 plant structures; EXPRESSED DURING: 15 growth stages; CONTAINS InterPro DOMAIN/s: Zinc finger, RING-type (InterPro:IPR001841), Ankyrin repeat-containing domain (InterPro:IPR020683), Ankyrin repeat (InterPro:IPR002110); BEST Arabidopsis thaliana protein match is: XB3 ortholog 3 in Arabidopsis thaliana…				PF00023	Ankyrin repeat	PTHR24128	FAMILY NOT NAMED	KOG4412	26S proteasome regulatory complex, subunit PSMD10					5515	protein binding
POPTR_0005s17270	Potri.005G162800	790	3753	3231	4792	0.975618	0.0530243		AT1G22410	Class-II DAHP synthetase family protein; FUNCTIONS IN: 3-deoxy-7-phosphoheptulonate synthase activity; INVOLVED IN: aromatic amino acid family biosynthetic process; LOCATED IN: membrane; EXPRESSED IN: 23 plant structures; EXPRESSED DURING: 15 growth stages; CONTAINS InterPro DOMAIN/s: DAHP synthetase, class II (InterPro:IPR002480); BEST Arabidopsis thaliana protein match is: 3-deoxy-D-arabino-hep…				PF01474	Class-II DAHP synthetase family	PTHR21337	PHOSPHO-2-DEHYDRO-3-DEOXYHEPTONATE ALDOLASE 1, 2			2.5.1.54	3-deoxy-7-phosphoheptulonate synthase	K01626	3-deoxy-7-phosphoheptulonate synthase [EC:2.5.1.54]	3849	3-deoxy-7-phosphoheptulonate synthase activity
POPTR_0005s22100	Potri.005G199100	210	322	304	307	0.975539	0.686401		AT1G79500	Encodes a protein with 3-deoxy-8-phosphooctulonate synthase (KDOP synthase) activity which is involved in the biosynthesis of KDO, a component of cell wall rhamnogalacturonan II. protein_coding (AtkdsA1) (AtkdsA1)				PF00793	DAHP synthetase I family	PTHR21057:SF2	2-DEHYDRO-3-DEOXYPHOSPHOOCTONATE ALDOLASE			2.5.1.55	3-deoxy-8-phosphooctulonate synthase	K01627	2-dehydro-3-deoxyphosphooctonate aldolase (KDO 8-P synthase) [EC:2.5.1.55]	9058	biosynthesis
POPTR_0010s01330	Potri.010G020800	116	170	175	196	0.975536	0.636192		AT5G18640	alpha/beta-Hydrolases superfamily protein; FUNCTIONS IN: triglyceride lipase activity; INVOLVED IN: lipid metabolic process; LOCATED IN: endomembrane system; EXPRESSED IN: 24 plant structures; EXPRESSED DURING: 14 growth stages; CONTAINS InterPro DOMAIN/s: Lipase, class 3 (InterPro:IPR002921); BEST Arabidopsis thaliana protein match is: alpha/beta-Hydrolases superfamily protein (TAIR:AT5G18630.2)…				PF01764	Lipase (class 3)	PTHR21493:SF9	SUBFAMILY NOT NAMED	KOG4569	Predicted lipase					4806	triacylglycerol lipase activity
POPTR_0009s06680	Potri.009G062100	10	34	31	31	0.975438	0.266305		AT3G63530	Encodes a novel E3 ubiquitin ligase that acts as a central negative regulator of Arabidopsis floral organ size. Organ size is limited by restricting the period of proliferative growth, rather than the rate of growth and appears to act in a novel pathway, independent of ANT and JAG. Both mRNA and protein are expressed in all actively growing regions of the plant and the vasculature and the protein…				PF00097	Zinc finger, C3HC4 type (RING finger)	PTHR14155:SF11	OS03G0173900 PROTEIN	KOG1493	Anaphase-promoting complex (APC), subunit 11
POPTR_0016s01530	Potri.016G013700	79	150	129	163	0.975419	0.502992		AT3G07880	SUPERCENTIPEDE1 (SCN1); FUNCTIONS IN: Rho GDP-dissociation inhibitor activity; INVOLVED IN: root epidermal cell differentiation, cell tip growth; LOCATED IN: cytoplasm; EXPRESSED IN: 25 plant structures; EXPRESSED DURING: 15 growth stages; CONTAINS InterPro DOMAIN/s: Immunoglobulin E-set (InterPro:IPR014756), RHO protein GDP dissociation inhibitor (InterPro:IPR000406); BEST Arabidopsis thaliana p…				PF02115	RHO protein GDP dissociation inhibitor	PTHR10980	RHO GDP-DISSOCIATION INHIBITOR-RELATED	KOG3205	Rho GDP-dissociation inhibitor					5094	Rho GDP-dissociation inhibitor activity
POPTR_0006s08740	Potri.006G087100	23	1210	1260	1780	0.975392	-0.219227		AT2G29130	putative laccase, knockout mutant had reduced root elongation under PEG-induced dehydration protein_coding LACCASE 2 (LAC2) (ATLAC2);LACCASE 2 (LAC2)		null		PF00394	Multicopper oxidase	PTHR11709	MULTI-COPPER OXIDASE	KOG1263	Multicopper oxidases					16491	oxidoreductase activity
POPTR_0004s20750	Potri.004G196600	17	75	61	91	0.975305	0.0864677		AT5G21070	unknown protein; Has 115 Blast hits to 115 proteins in 34 species: Archae - 1; Bacteria - 36; Metazoa - 0; Fungi - 0; Plants - 60; Viruses - 0; Other Eukaryotes - 18 (source: NCBI BLink). protein_coding
POPTR_0011s01970	Potri.011G015600	67	246	193	279	0.975229	0.167938		AT1G12000	Phosphofructokinase family protein; FUNCTIONS IN: diphosphate-fructose-6-phosphate 1-phosphotransferase activity; INVOLVED IN: response to cadmium ion, glycolysis, photosynthesis; LOCATED IN: pyrophosphate-dependent phosphofructokinase complex, beta-subunit complex, cell wall, membrane; EXPRESSED IN: 24 plant structures; EXPRESSED DURING: 14 growth stages; CONTAINS InterPro DOMAIN/s: Pyrophosphat…				PF00365	Phosphofructokinase	PTHR13697	PHOSPHOFRUCTOKINASE							3872	6-phosphofructokinase activity
POPTR_0005s15480	Potri.017G116100	32	148	153	204	0.975109	0.0508188		AT1G67035	unknown protein; FUNCTIONS IN: molecular_function unknown; INVOLVED IN: biological_process unknown; LOCATED IN: cellular_component unknown; BEST Arabidopsis thaliana protein match is: unknown protein (TAIR:AT5G38300.1). protein_coding
POPTR_0014s07610	Potri.014G080300	109	313	266	285	0.975105	0.340363		AT2G45790	encodes a phosphomannomutase, involved in ascorbate biosynthesis protein_coding PHOSPHOMANNOMUTASE (PMM) PHOSPHOMANNOMUTASE (ATPMM);PHOSPHOMANNOMUTASE (PMM)				PF03332	Eukaryotic phosphomannomutase	PTHR10466	PHOSPHOMANNOMUTASE	KOG3189	Phosphomannomutase	5.4.2.8	Phosphomannomutase.	K01840	phosphomannomutase [EC:5.4.2.8]	4615	phosphomannomutase activity
POPTR_0011s12340	Potri.011G122700	249	1109	1060	1493	0.975007	0.0626946		AT1G61065	Protein of unknown function (DUF1218); FUNCTIONS IN: molecular_function unknown; INVOLVED IN: biological_process unknown; LOCATED IN: endomembrane system; EXPRESSED IN: 22 plant structures; EXPRESSED DURING: 13 growth stages; CONTAINS InterPro DOMAIN/s: Protein of unknown function DUF1218 (InterPro:IPR009606); BEST Arabidopsis thaliana protein match is: Protein of unknown function (DUF1218) (TAIR…		similar to Expressed protein in Arabidopsis thaliana; [ co-ortholog (2of4) of At4g27435, At3g15480, At1g52910, ]		PF06749	Protein of unknown function (DUF1218)
POPTR_0001s32140	Potri.001G314200	142	238	231	280	0.974977	0.543586		AT2G32720	member of Cytochromes b5 protein_coding CYTOCHROME B5 ISOFORM B (CB5-B) (B5 #4); (CYTB5-D);CYTOCHROME B5 ISOFORM B (CB5-B);ARABIDOPSIS CYTOCHROME B5 ISOFORM B (ATCB5-B)				PF00173	Cytochrome b5-like Heme/Steroid binding domain	PTHR19359	CYTOCHROME B5	KOG0537	Cytochrome b5					20037	heme binding
POPTR_0003s14100	Potri.003G141100	38	210	202	288	0.974818	0.00208667		AT4G10955	alpha/beta-Hydrolases superfamily protein; FUNCTIONS IN: triglyceride lipase activity; INVOLVED IN: lipid metabolic process; LOCATED IN: cellular_component unknown; CONTAINS InterPro DOMAIN/s: Lipase, class 3 (InterPro:IPR002921); BEST Arabidopsis thaliana protein match is: alpha/beta-Hydrolases superfamily protein (TAIR:AT2G05260.1); Has 218 Blast hits to 217 proteins in 14 species: Archae - 0; …		lipase class 3 family protein; [ co-ortholog (2of2) of At2g05260, ]		PF01764	Lipase (class 3)									4806	triacylglycerol lipase activity
POPTR_0002s10940	Potri.002G108700	72	84	80	85	0.974788	0.871		AT3G28670	oxidoreductase, zinc-binding dehydrogenase family protein; FUNCTIONS IN: oxidoreductase activity, zinc ion binding; INVOLVED IN: oxidation reduction; LOCATED IN: plasma membrane; EXPRESSED IN: 22 plant structures; EXPRESSED DURING: 13 growth stages; CONTAINS InterPro DOMAIN/s: Alcohol dehydrogenase superfamily, zinc-containing (InterPro:IPR002085); Has 151 Blast hits to 150 proteins in 54 species…								KOG4703	Uncharacterized conserved protein
POPTR_0006s14400	Potri.006G141700	2733	3190	3236	3413	0.974779	0.838494		AT3G45310	Cysteine proteinases superfamily protein; FUNCTIONS IN: cysteine-type endopeptidase activity, cysteine-type peptidase activity; INVOLVED IN: proteolysis; LOCATED IN: endomembrane system; EXPRESSED IN: 22 plant structures; EXPRESSED DURING: 13 growth stages; CONTAINS InterPro DOMAIN/s: Peptidase C1A, papain (InterPro:IPR013128), Proteinase inhibitor I29, cathepsin propeptide (InterPro:IPR013201), …				PF00112	Papain family cysteine protease	PTHR12411:SF50	gb def: granule-biosynthesis induced protease gip1p [tetrahymena thermophila]	KOG1543	Cysteine proteinase Cathepsin L	3.4.22.16	Cathepsin H.	K01366	cathepsin H [EC:3.4.22.16]	8234	cysteine-type peptidase activity
POPTR_0010s23120	Potri.010G224300	782	2686	2416	2432	0.974671	0.264031		AT5G03300	Encodes adenosine kinase 2 (ADK2), a typical, constitutively expressed housekeeping enzyme. Shows a high sequence identity with ADK1. Involved in salvage synthesis of adenylates and methyl recycling. Enzyme activity is substantially inhibited in roots, siliques and dry seeds by an unknown compound. May contribute to cytokinin interconversion. protein_coding ADENOSINE KINASE 2 (ADK2) ADENOSINE KIN…				PF00294	pfkB family carbohydrate kinase	PTHR10584:SF24	RIBOKINASE	KOG2854	Possible pfkB family carbohydrate kinase	2.7.1.20	Adenosine kinase.	K00856	adenosine kinase [EC:2.7.1.20]	4001	adenosine kinase activity
POPTR_0001s08570	Potri.001G112000	89	157	135	152	0.974423	0.593014		AT1G63000	nucleotide-rhamnose synthase/epimerase-reductase (NRS/ER); FUNCTIONS IN: UDP-4-keto-rhamnose-4-keto-reductase activity, dTDP-4-dehydrorhamnose reductase activity, UDP-4-keto-6-deoxy-glucose-3,5-epimerase activity, dTDP-4-dehydrorhamnose 3,5-epimerase activity; INVOLVED IN: dTDP-rhamnose biosynthetic process, UDP-rhamnose biosynthetic process; LOCATED IN: soluble fraction, plasma membrane; EXPRESS…				PF04321	RmlD substrate binding domain	PTHR10366	NAD DEPENDENT EPIMERASE/DEHYDRATASE			1.1.1.-	With NAD(+) or NADP(+) as acceptor.	K12451	3,5-epimerase/4-reductase [EC:5.1.3.- 1.1.1.-]	3824	catalytic activity
POPTR_0008s09430	Potri.008G094700	124	1012	922	905	0.974422	0.0216024		AT3G27960	Tetratricopeptide repeat (TPR)-like superfamily protein; FUNCTIONS IN: binding; INVOLVED IN: pollen tube growth; LOCATED IN: plasma membrane; EXPRESSED IN: 24 plant structures; EXPRESSED DURING: 14 growth stages; CONTAINS InterPro DOMAIN/s: Tetratricopeptide TPR-1 (InterPro:IPR001440), Tetratricopeptide-like helical (InterPro:IPR011990), Tetratricopeptide repeat-containing (InterPro:IPR013026), T…		similar to kinesin light chain-related; similar to low similarity to kinesin light chain (Plectonema boryanum) GI:2645229; [ ortholog of At3g27960,]				PTHR19959	KINESIN LIGHT CHAIN	KOG1840	Kinesin light chain
POPTR_0008s05610	Potri.008G056000	33	265	246	239	0.974331	0.0244306		AT3G55430	O-Glycosyl hydrolases family 17 protein; FUNCTIONS IN: cation binding, hydrolase activity, hydrolyzing O-glycosyl compounds, catalytic activity; INVOLVED IN: carbohydrate metabolic process; LOCATED IN: cell wall; EXPRESSED IN: 24 plant structures; EXPRESSED DURING: 15 growth stages; CONTAINS InterPro DOMAIN/s: X8 (InterPro:IPR012946), Glycoside hydrolase, catalytic core (InterPro:IPR017853), Glyc…				PF00332	Glycosyl hydrolases family 17	PTHR16631	GLUCAN 1,3-BETA-GLUCOSIDASE-RELATED							4553	hydrolase activity, hydrolyzing O-glycosyl compounds
POPTR_0001s04650	Potri.001G009100	11	55	51	74	0.974164	0.029264		AT1G58170	Disease resistance-responsive (dirigent-like protein) family protein; FUNCTIONS IN: molecular_function unknown; INVOLVED IN: N-terminal protein myristoylation, lignan biosynthetic process, defense response; LOCATED IN: endomembrane system; EXPRESSED IN: 17 plant structures; EXPRESSED DURING: 6 growth stages; CONTAINS InterPro DOMAIN/s: Plant disease resistance response protein (InterPro:IPR004265…				PF03018	Dirigent-like protein	PTHR21495	NUCLEOPORIN-RELATED
POPTR_0019s12540	Potri.019G112100	266	342	319	334	0.974158	0.810122		AT1G05720	selenoprotein family protein; FUNCTIONS IN: selenium binding; INVOLVED IN: biological_process unknown; LOCATED IN: endomembrane system; EXPRESSED IN: 22 plant structures; EXPRESSED DURING: 13 growth stages; CONTAINS InterPro DOMAIN/s: Sep15/SelM redox (InterPro:IPR014912); Has 200 Blast hits to 200 proteins in 73 species: Archae - 0; Bacteria - 0; Metazoa - 137; Fungi - 0; Plants - 49; Viruses - …				PF08806	Sep15/SelM redox domain	PTHR13077:SF1	gb def: y76b12c.3.p [caenorhabditis elegans]	KOG3384	Selenoprotein
POPTR_0013s15380	Potri.013G157900	445	3291	3491	4698	0.974142	-0.0579214		AT2G30490	Encodes a cinnamate-4-hydroxylase. Mutations in this gene impact phenylpropanoid metabolism, growth and development. protein_coding CINNAMATE-4-HYDROXYLASE (C4H) (CYP73A5);REDUCED EPRDERMAL FLUORESCENCE 3 (REF3);CINNAMATE 4-HYDROXYLASE (ATC4H);CINNAMATE-4-HYDROXYLASE (C4H)			C4H	PF00067	Cytochrome P450	PTHR24298:SF44		KOG0156	Cytochrome P450 CYP2 subfamily	1.14.13.11	Trans-cinnamate 4-monooxygenase.	K00487	trans-cinnamate 4-monooxygenase [EC:1.14.13.11]	5506	iron ion binding
POPTR_0014s08800	Potri.014G092300	278	567	470	592	0.974109	0.476472		AT2G46225	Encodes a subunit of the WAVE complex. The WAVE complex is required for activation of ARP2/3 complex which functions in actin microfilament nucleation and branching. One of four ABI-like proteins. protein_coding ABI-1-LIKE 1 (ABIL1) ABI-1-LIKE 1 (ABIL1)		similar to expressed protein in Arabidopsis thaliana; [ co-ortholog (2of2) of At2g46225, ]				PTHR10460	ABL-BINDING PROTEIN-RELATED
POPTR_0006s22780	Potri.006G211200	450	971	813	916	0.974032	0.479079		AT5G22400	Rho GTPase activating protein with PAK-box/P21-Rho-binding domain; FUNCTIONS IN: Rac GTPase activator activity; INVOLVED IN: signal transduction; LOCATED IN: intracellular, chloroplast; EXPRESSED IN: 17 plant structures; EXPRESSED DURING: 7 growth stages; CONTAINS InterPro DOMAIN/s: PAK-box/P21-Rho-binding (InterPro:IPR000095), Rho GTPase activation protein (InterPro:IPR008936), RhoGAP (InterPro:…				PF00620	RhoGAP domain	PTHR23177:SF2	GTPASE ACTIVATING PROTEIN							7165	signal transduction
POPTR_0001s09810	Potri.001G099800	21	234	163	222	0.973999	-0.0691762		AT1G63910	member of MYB3R- and R2R3- type MYB- encoding genes protein_coding MYB DOMAIN PROTEIN 103 (AtMYB103) MYB DOMAIN PROTEIN 103 (MYB103);MYB DOMAIN PROTEIN 103 (AtMYB103)				PF00249	Myb-like DNA-binding domain	PTHR10641	MYB-RELATED	KOG0048	Transcription factor, Myb superfamily			K09422	myb proto-oncogene protein, plant	3677	DNA binding
POPTR_0010s25890	Potri.010G252400	111	459	358	418	0.973952	0.188766		AT1G16860	Ubiquitin-specific protease family C19-related protein; LOCATED IN: plasma membrane; BEST Arabidopsis thaliana protein match is: Ubiquitin-specific protease family C19-related protein (TAIR:AT1G78880.1); Has 605 Blast hits to 295 proteins in 85 species: Archae - 0; Bacteria - 22; Metazoa - 26; Fungi - 28; Plants - 169; Viruses - 0; Other Eukaryotes - 360 (source: NCBI BLink). protein_coding						PTHR24006	FAMILY NOT NAMED
POPTR_0001s11870	Potri.001G078900	110	366	296	333	0.973913	0.274748		AT5G49720	Encodes a membrane-bound endo-1,4-beta-D-glucanase, involved in cellulose biosynthesis. Loss-of-function mutants have severe cellulose-deficient phenotypes. During cell elongation, KOR1 is associated with Golgi apparatus and early endosome. Inhibition of cellulose biosynthesis promoted a redistribution of KOR1 in subcellular locations. These observations suggest that deposition of cellulose invol…				PF00759	Glycosyl hydrolase family 9	PTHR22298	ENDO-1,4-BETA-GLUCANASE							4553	hydrolase activity, hydrolyzing O-glycosyl compounds
POPTR_0005s04220	Potri.005G040400	128	211	183	218	0.973829	0.613077		AT3G21510	Encodes AHP1, one of the six Arabidopsis thaliana histidine phosphotransfer proteins (AHPs). AHPs function as redundant positive regulators of cytokinin signaling. Members of the AHP gene family include: AT3G21510 (AHP1), AT3G29350 (AHP2), AT5G39340 (AHP3), AT3G16360 (AHP4), AT1G03430 (AHP5) and AT1G80100 (AHP6). protein_coding HISTIDINE-CONTAINING PHOSPHOTRANSMITTER 1 (AHP1) HISTIDINE-CONTAINING…				PF01627	Hpt domain			KOG4747	Two-component phosphorelay intermediate involved in MAP kinase cascade regulation					4871	signal transducer activity
POPTR_0001s34530	Potri.001G352300	326	2168	1963	1934	0.973824	0.0642848		AT2G34410	Encodes a homolog of the protein Cas1p known to be involved in polysaccharide O-acetylation in Cryptococcus neoformans. Has high similarity to RWA2 whose mutant displays reduced acetylation. protein_coding REDUCED WALL ACETYLATION 3 (RWA3) REDUCED WALL ACETYLATION 3 (RWA3)		similar to acetyltransferase-related; similar to low similarity to O-acetyltransferase (Cryptococcus neoformans var. neoformans) GI:17063556; [ co-ortholog (1of2) of At1g29890, At5g46340, At2g34410, ]	O-acetyltransferase family protein	PF07779	Cas1p-like protein	PTHR13533	FAMILY NOT NAMED	KOG1699	O-acetyltransferase
POPTR_0001s35960	Potri.001G339500	48	343	284	443	0.973735	-0.0500727		AT4G24780	Pectin lyase-like superfamily protein; FUNCTIONS IN: lyase activity, pectate lyase activity; INVOLVED IN: biological_process unknown; LOCATED IN: membrane; EXPRESSED IN: 23 plant structures; EXPRESSED DURING: 13 growth stages; CONTAINS InterPro DOMAIN/s: Pectin lyase fold/virulence factor (InterPro:IPR011050), AmbAllergen (InterPro:IPR018082), Pectate lyase/Amb allergen (InterPro:IPR002022), Pect…		pectate lyase family protein; similar to pectate lyase GP:7547009 from (Vitis vinifera); [ ortholog of At3g27400,]		PF00544	Pectate lyase					4.2.2.2	Pectate lyase.	K01728	pectate lyase [EC:4.2.2.2]
POPTR_0005s15600	Potri.017G115200	51	99	83	96	0.97356	0.532833		AT5G38380	FUNCTIONS IN: molecular_function unknown; INVOLVED IN: biological_process unknown; LOCATED IN: membrane; EXPRESSED IN: 22 plant structures; EXPRESSED DURING: 14 growth stages; CONTAINS InterPro DOMAIN/s: Protein of unknown function DUF6, transmembrane (InterPro:IPR000620); BEST Arabidopsis thaliana protein match is: Cation efflux family protein (TAIR:AT2G04620.1); Has 123 Blast hits to 121 protei…				PF00892	EamA-like transporter family									16020	membrane
POPTR_0002s09770	Potri.002G097500	401	540	497	564	0.973544	0.748675		AT1G22300	Encodes a 14-3-3 protein. This protein is reported to interact with the BZR1 transcription factor involved in brassinosteroid signaling and may affect the nucleocytoplasmic shuttling of BZR1 protein_coding GENERAL REGULATORY FACTOR 10 (GRF10) GENERAL REGULATORY FACTOR 10 (GRF10); (GF14 EPSILON);14-3-3 PROTEIN G-BOX FACTOR14 EPSILON (14-3-3EPSILON)				PF00244	14-3-3 protein	PTHR18860	37694	KOG0841	Multifunctional chaperone (14-3-3 family)					19904	protein domain specific binding
POPTR_0006s26480	Potri.006G248700	313	493	447	468	0.973515	0.67306		AT2G25610	ATPase, F0/V0 complex, subunit C protein; FUNCTIONS IN: ATPase activity; INVOLVED IN: ATP synthesis coupled proton transport; LOCATED IN: vacuole; EXPRESSED IN: 24 plant structures; EXPRESSED DURING: 15 growth stages; CONTAINS InterPro DOMAIN/s: ATPase, F0/V0 complex, subunit C (InterPro:IPR002379), ATPase, V0 complex, proteolipid subunit C (InterPro:IPR000245); BEST Arabidopsis thaliana protein …				PF00137	ATP synthase subunit C	PTHR10263:SF1	VACUOLAR ATP SYNTHASE PROTEOLIPID SUBUNIT	KOG0233	Vacuolar H+-ATPase V0 sector, subunit c''	3.6.3.14	H(+)-transporting two-sector ATPase.	K03661	V-type H+-transporting ATPase 21kDa proteolipid subunit [EC:3.6.3.14]	15078	hydrogen ion transporter activity
POPTR_0001s21430	Potri.001G206800	45	169	127	163	0.973461	0.207196		AT5G64570	Encodes a beta-d-xylosidase that belongs to family 3 of glycoside hydrolases. protein_coding BETA-D-XYLOSIDASE 4 (XYL4) BETA-D-XYLOSIDASE 4 (XYL4);ARABIDOPSIS THALIANA BETA-D-XYLOSIDASE 4 (ATBXL4)		similar to beta-glucosidase. [ORG:Glycine max]; [ co-ortholog (2of3) of At5g09700, At5g09730, AAD09291, At5g64570, ]		PF00933	Glycosyl hydrolase family 3 N terminal domain									4553	hydrolase activity, hydrolyzing O-glycosyl compounds
POPTR_0009s12310	Potri.009G120300	23	43	46	45	0.973444	0.513927					null
POPTR_0006s26570	Potri.006G249600	452	752	649	743	0.973421	0.624364		AT5G38650	Proteasome maturation factor UMP1; CONTAINS InterPro DOMAIN/s: Proteasome maturation factor UMP1 (InterPro:IPR008012); BEST Arabidopsis thaliana protein match is: acclimation of photosynthesis to environment (TAIR:AT5G38660.2); Has 1807 Blast hits to 1807 proteins in 277 species: Archae - 0; Bacteria - 0; Metazoa - 736; Fungi - 347; Plants - 385; Viruses - 0; Other Eukaryotes - 339 (source: NCBI …				PF05348	Proteasome maturation factor UMP1	PTHR12828	VOLTAGE-GATED K CHANNEL BETA SUBUNIT 4.1-RELATED	KOG3061	Proteasome maturation factor			K11599	proteasome maturation protein
POPTR_0005s08010	Potri.005G078300	23	154	117	184	0.97322	-0.0235094		AT5G10150	FUNCTIONS IN: molecular_function unknown; INVOLVED IN: biological_process unknown; LOCATED IN: cellular_component unknown; EXPRESSED IN: cultured cell; CONTAINS InterPro DOMAIN/s: Protein of unknown function DUF966 (InterPro:IPR010369), Uncharacterised conserved protein UCP031043 (InterPro:IPR021182); BEST Arabidopsis thaliana protein match is: Domain of unknown function (DUF966) (TAIR:AT5G59790.…				PF06136	Domain of unknown function (DUF966)
POPTR_0010s17510		41	68	59	71	0.973189	0.604813
POPTR_0001s09180	Potri.001G106100	152	1283	1545	1642	0.973186	-0.0383401		AT5G62690	encodes tubulin beta-2/beta-3 chain protein_coding TUBULIN BETA CHAIN 2 (TUB2) TUBULIN BETA CHAIN 2 (TUB2)				PF03953	Tubulin C-terminal domain	PTHR11588	TUBULIN	KOG1375	Beta tubulin			K07375	tubulin beta	5525	GTP binding
POPTR_0011s16520	Potri.011G162500	858	1060	1025	1135	0.973124	0.799223		AT4G20890	tubulin 9 protein_coding TUBULIN BETA-9 CHAIN (TUB9) TUBULIN BETA-9 CHAIN (TUB9)				PF03953	Tubulin C-terminal domain	PTHR11588	TUBULIN	KOG1375	Beta tubulin			K07375	tubulin beta	6184	GTP catabolism
POPTR_0013s11050		66	94	87	90	0.973087	0.740522
POPTR_0012s10910	Potri.012G107200	12	35	27	36	0.972934	0.2948		AT3G08880	unknown protein; BEST Arabidopsis thaliana protein match is: unknown protein (TAIR:AT5G01570.1); Has 177 Blast hits to 175 proteins in 60 species: Archae - 4; Bacteria - 33; Metazoa - 18; Fungi - 11; Plants - 59; Viruses - 0; Other Eukaryotes - 52 (source: NCBI BLink). protein_coding
POPTR_0001s28050	Potri.001G273900	153	345	390	414	0.972887	0.363424		AT2G26850	F-box family protein; FUNCTIONS IN: molecular_function unknown; INVOLVED IN: biological_process unknown; LOCATED IN: endomembrane system; EXPRESSED IN: 15 plant structures; EXPRESSED DURING: 6 growth stages; CONTAINS InterPro DOMAIN/s: F-box domain, cyclin-like (InterPro:IPR001810), F-box domain, Skp2-like (InterPro:IPR022364); BEST Arabidopsis thaliana protein match is: F-box family protein (TAI…				PF00646	F-box domain									5515	protein binding
POPTR_0003s18900	Potri.003G189700	21	31	28	33	0.972795	0.674961		AT3G11440	Member of the R2R3-MYB gene family. Similar to GA-induced Barley myb gene. May be induced during germination in response to GA. Double mutants with MYB33 are male sterile, showing defects in pollen development and anther development. Contains a binding site for miRNA159 and may be spatially regulated by this micro RNA. The male sterile phenotype of the MYB33/MYB65 double mutant is light and tempe…				PF00249	Myb-like DNA-binding domain	PTHR10641	MYB-RELATED	KOG0048	Transcription factor, Myb superfamily			K09422	myb proto-oncogene protein, plant	3677	DNA binding
POPTR_0008s06400	Potri.008G063600	276	576	535	534	0.972774	0.499202		AT3G55770	Encodes a member of the Arabidopsis LIM proteins: a family of actin bundlers with distinct expression patterns. WLIM1, WLIM2a, and WLIM2b are widely expressed, whereas PLIM2a, PLIM2b, and PLIM2c are predominantly expressed in pollen. Regulates actin cytoskeleton organization. protein_coding WLIM2B (WLIM2b) WLIM2B (WLIM2b)				PF00412	LIM domain	PTHR24206	FAMILY NOT NAMED	KOG1700	Regulatory protein MLP and related LIM proteins					8270	zinc ion binding
POPTR_0015s09430	Potri.015G082700	28	158	173	164	0.972755	0.08037		AT1G57560	Member of the R2R3 factor gene family. protein_coding MYB DOMAIN PROTEIN 50 (MYB50) MYB DOMAIN PROTEIN 50 (MYB50);MYB DOMAIN PROTEIN 50 (AtMYB50)				PF00249	Myb-like DNA-binding domain	PTHR10641	MYB-RELATED	KOG0048	Transcription factor, Myb superfamily			K09422	myb proto-oncogene protein, plant	3677	DNA binding
POPTR_0010s00300	Potri.010G000800	197	260	258	290	0.972727	0.728521		AT3G06760	Drought-responsive family protein; INVOLVED IN: response to water deprivation; EXPRESSED IN: 24 plant structures; EXPRESSED DURING: 15 growth stages; CONTAINS InterPro DOMAIN/s: Drought induced 19/ RING finger protein 114 (InterPro:IPR008598); BEST Arabidopsis thaliana protein match is: Drought-responsive family protein (TAIR:AT5G49230.1); Has 224 Blast hits to 224 proteins in 20 species: Archae …				PF05605	Drought induced 19 protein (Di19)
POPTR_0004s22030	Potri.004G210600	47	890	602	847	0.972722	-0.136198		AT5G60490	Encodes a member of fasciclin-like arabinogalactan proteins (FLAs) containing a cell adhesion fasciclin (FAS) domain. Mutations result in altered stem biomechanics with reduced tensile strength and reduced tensile modulus of elasticity, as well as altered cell wall architecture and composition, with increased cellulose microfibril angle, reduced arabinose, galactose and cellulose content. protein…	FLA12			PF02469	Fasciclin domain	PTHR10900:SF23	FLA (FASCICLIN-LIKE ARABINOGALACTAN PROTEIN)
POPTR_0008s12960	Potri.008G130600	26	61	56	56	0.972502	0.437609	GT65	AT2G01480	O-fucosyltransferase family protein; LOCATED IN: chloroplast; EXPRESSED IN: 23 plant structures; EXPRESSED DURING: 15 growth stages; CONTAINS InterPro DOMAIN/s: GDP-fucose protein O-fucosyltransferase (InterPro:IPR019378); BEST Arabidopsis thaliana protein match is: O-fucosyltransferase family protein (TAIR:AT1G14970.1); Has 836 Blast hits to 825 proteins in 29 species: Archae - 0; Bacteria - 0; …				PF10250	GDP-fucose protein O-fucosyltransferase
POPTR_0004s15840	Potri.004G151200	18	94	112	118	0.972409	0.056852		AT1G47740	PPPDE putative thiol peptidase family protein; CONTAINS InterPro DOMAIN/s: Protein of unknown function DUF862, eukaryotic (InterPro:IPR008580); BEST Arabidopsis thaliana protein match is: PPPDE putative thiol peptidase family protein (TAIR:AT5G25170.1); Has 836 Blast hits to 836 proteins in 174 species: Archae - 0; Bacteria - 2; Metazoa - 222; Fungi - 83; Plants - 351; Viruses - 0; Other Eukaryot…				PF05903	PPPDE putative peptidase domain	PTHR12378	UNCHARACTERIZED	KOG0324	Uncharacterized conserved protein
POPTR_0006s11190	Potri.006G111200	192	286	263	272	0.972138	0.710823		AT3G08650	ZIP metal ion transporter family; FUNCTIONS IN: metal ion transmembrane transporter activity; INVOLVED IN: metal ion transport, transmembrane transport; LOCATED IN: endomembrane system, membrane; EXPRESSED IN: 24 plant structures; EXPRESSED DURING: 15 growth stages; CONTAINS InterPro DOMAIN/s: Zinc/iron permease (InterPro:IPR003689); BEST Arabidopsis thaliana protein match is: ZIP metal ion trans…				PF02535	ZIP Zinc transporter	PTHR11065:SF5	INTEGRAL MEMBRANE PROTEIN	KOG2474	Zinc transporter and related ZIP domain-containing proteins					46873	metal ion transporter activity
POPTR_0001s30820	Potri.001G300900	625	1655	1319	1560	0.972118	0.369844		AT4G34200	embryo sac development arrest 9 (EDA9); FUNCTIONS IN: ATP binding; INVOLVED IN: megagametogenesis; LOCATED IN: mitochondrion, chloroplast, membrane; EXPRESSED IN: 26 plant structures; EXPRESSED DURING: 14 growth stages; CONTAINS InterPro DOMAIN/s: D-3-phosphoglycerate dehydrogenase (InterPro:IPR006236), D-isomer specific 2-hydroxyacid dehydrogenase, catalytic domain (InterPro:IPR006139), D-isomer…				PF01842	ACT domain	PTHR10996	2-HYDROXYACID DEHYDROGENASE	KOG0068	D-3-phosphoglycerate dehydrogenase, D-isomer-specific 2-hydroxy acid dehydrogenase superfamily	1.1.1.95	Phosphoglycerate dehydrogenase.	K00058	D-3-phosphoglycerate dehydrogenase [EC:1.1.1.95]	16616	oxidoreductase activity, acting on the CH-OH group of donors, NAD or NADP as acceptor
POPTR_0014s10060	Potri.014G104800	22	87	79	78	0.972103	0.213435		AT2G46770	NAC transcription factor NST1. NST1 and NST2 are redundant in regulating secondary wall thickening in anther walls and siliques. NST1 promoter was detected in various tissues in which lignified secondary walls develop. protein_coding NAC SECONDARY WALL THICKENING PROMOTING FACTOR1 (NST1) NAC SECONDARY WALL THICKENING PROMOTING FACTOR1 (NST1);ARABIDOPSIS NAC DOMAIN CONTAINING PROTEIN 43 (ANAC043);…				PF02365	No apical meristem (NAM) protein									3677	DNA binding
POPTR_0013s12430	Potri.013G120000	23	55	54	52	0.971916	0.415817		AT1G60530	Dynamin related protein 4A (DRP4A); FUNCTIONS IN: GTP binding, GTPase activity; INVOLVED IN: biological_process unknown; LOCATED IN: cellular_component unknown; CONTAINS InterPro DOMAIN/s: Dynamin, GTPase domain (InterPro:IPR001401), Interferon-induced Mx protein (InterPro:IPR015577); BEST Arabidopsis thaliana protein match is: Dynamin related protein 4C (TAIR:AT1G60500.1); Has 2623 Blast hits to…				PF01031	Dynamin central region	PTHR11566:SF22	DYNAMIN-RELATED GTPASE	KOG0446	Vacuolar sorting protein VPS1, dynamin, and related proteins					3924	GTPase activity
POPTR_0006s13750	Potri.006G135200	9	42	32	38	0.971861	0.148272		AT5G20850	Encodes a homolog of yeast RAD51. Its mRNA is most abundant in early flower buds and is expressed at high levels in exponentially growing cells in suspension cultures and is induced in response to gamma radiation. Also involved in defense gene transcription during plant immune responses. protein_coding RAS ASSOCIATED WITH DIABETES PROTEIN 51 (RAD51) RAS ASSOCIATED WITH DIABETES PROTEIN 51 (ATRAD5…				PF08423	Rad51	PTHR22942	RECA/RAD51/RADA DNA STRAND-PAIRING FAMILY MEMBER	KOG1433	DNA repair protein RAD51/RHP55					3697	single-stranded DNA binding
POPTR_0005s08890	Potri.005G086700	171	813	594	771	0.97185	0.127701		AT4G39390	Encodes a golgi localized nucleotide sugar transporter. protein_coding NUCLEOTIDE SUGAR TRANSPORTER-KT 1 (NST-K1) A. THALIANA NUCLEOTIDE SUGAR TRANSPORTER-KT 1 (ATNST-KT1);NUCLEOTIDE SUGAR TRANSPORTER-KT 1 (NST-K1)				PF03151	Triose-phosphate Transporter family	PTHR11132	SOLUTE CARRIER FAMILY 35	KOG1441	Glucose-6-phosphate/phosphate and phosphoenolpyruvate/phosphate antiporter
POPTR_0014s15700	Potri.014G158900	15	58	43	61	0.971826	0.169923		AT4G22250	RING/U-box superfamily protein; FUNCTIONS IN: zinc ion binding; EXPRESSED IN: 14 plant structures; EXPRESSED DURING: 7 growth stages; CONTAINS InterPro DOMAIN/s: Zinc finger, RING-type (InterPro:IPR001841), Zinc finger, C3HC4 RING-type (InterPro:IPR018957); BEST Arabidopsis thaliana protein match is: RING/U-box superfamily protein (TAIR:AT4G03965.1); Has 910 Blast hits to 910 proteins in 159 spec…						PTHR12183	UNCHARACTERIZED RING ZINC FINGER-CONTAINING PROTEIN	KOG4172	Predicted E3 ubiquitin ligase
POPTR_0013s15160	Potri.013G155600	1074	1429	1325	1508	0.971791	0.752759		AT5G01820	Encodes a CBL-interacting serine/threonine protein kinase. protein_coding SERINE/THREONINE PROTEIN KINASE 1 (SR1) SNF1-RELATED PROTEIN KINASE 3.15 (SnRK3.15);CBL-INTERACTING PROTEIN KINASE 14 (CIPK14); (ATCIPK14);SERINE/THREONINE PROTEIN KINASE 1 (SR1);SOS2-LIKE PROTEIN KINASE 24 (PKS24);SERINE/THREONINE PROTEIN KINASE 1 (ATSR1)				PF03822	NAF domain	PTHR24343	SERINE/THREONINE KINASE	KOG0583	Serine/threonine protein kinase					4672	protein kinase activity
POPTR_0006s08250	Potri.006G082500	71	325	298	291	0.971708	0.164921		AT3G53620	Encodes a soluble protein with inorganic pyrophosphatase activity that is highly specific for Mg-inorganic pyrophosphate. protein_coding PYROPHOSPHORYLASE 4 (PPa4) PYROPHOSPHORYLASE 4 (PPa4);PYROPHOSPHORYLASE 4 (AtPPa4)				PF00719	Inorganic pyrophosphatase	PTHR10286	INORGANIC PYROPHOSPHATASE	KOG1626	Inorganic pyrophosphatase/Nucleosome remodeling factor, subunit NURF38	3.6.1.1	Inorganic pyrophosphatase.	K01507	inorganic pyrophosphatase [EC:3.6.1.1]	287	magnesium ion binding
POPTR_0001s14240	Potri.001G052300	88	520	565	531	0.971647	0.0729635		AT4G13710	Pectin lyase-like superfamily protein; FUNCTIONS IN: lyase activity, pectate lyase activity; INVOLVED IN: biological_process unknown; LOCATED IN: endomembrane system; EXPRESSED IN: 20 plant structures; EXPRESSED DURING: 6 growth stages; CONTAINS InterPro DOMAIN/s: Pectin lyase fold/virulence factor (InterPro:IPR011050), AmbAllergen (InterPro:IPR018082), Pectate lyase/Amb allergen (InterPro:IPR002…				PF00544	Pectate lyase					4.2.2.2	Pectate lyase.	K01728	pectate lyase [EC:4.2.2.2]
POPTR_0001s11390	Potri.001G083600	9	124	115	110	0.971617	-0.0531768		AT1G14430	glyoxal oxidase-related protein; FUNCTIONS IN: molecular_function unknown; INVOLVED IN: biological_process unknown; LOCATED IN: endomembrane system; CONTAINS InterPro DOMAIN/s: Galactose oxidase/kelch, beta-propeller (InterPro:IPR011043), Galactose oxidase, beta-propeller (InterPro:IPR015916), Immunoglobulin E-set (InterPro:IPR014756), Glyoxal oxidase, N-terminal (InterPro:IPR009880), Domain of u…				PF09118	Domain of unknown function (DUF1929)
POPTR_0009s05420	Potri.009G049600	107	662	539	576	0.971603	0.0802646		AT1G50490	Encodes one of two ubiquitin-conjugating enzymes belonging to the E2-C gene family (the other being UBC19). Transcript is always found in diving cells, but also in other non-dividing cells. protein_coding UBIQUITIN-CONJUGATING ENZYME 20 (UBC20) UBIQUITIN-CONJUGATING ENZYME 20 (UBC20)				PF00179	Ubiquitin-conjugating enzyme	PTHR24067	UBIQUITIN-CONJUGATING ENZYME E2	KOG0421	Ubiquitin-protein ligase	6.3.2.19	Ubiquitin--protein ligase.	K06688	ubiquitin-conjugating enzyme E2 C [EC:6.3.2.19]	16881	acid-D-amino acid ligase activity
POPTR_0001s15790	Potri.001G157700	64	66	66	67	0.971361	0.96659		AT2G45120	C2H2-like zinc finger protein; FUNCTIONS IN: sequence-specific DNA binding transcription factor activity, zinc ion binding, nucleic acid binding; INVOLVED IN: regulation of transcription; LOCATED IN: intracellular; CONTAINS InterPro DOMAIN/s: Zinc finger, C2H2-like (InterPro:IPR015880), Zinc finger, C2H2-type (InterPro:IPR007087); BEST Arabidopsis thaliana protein match is: C2H2-like zinc finger …						PTHR11389	ZINC FINGER PROTEIN
POPTR_0002s02600	Potri.002G024400	272	925	959	1262	0.971259	0.148478		AT1G47900	Plant protein of unknown function (DUF869); FUNCTIONS IN: molecular_function unknown; INVOLVED IN: biological_process unknown; LOCATED IN: plasma membrane; EXPRESSED IN: 21 plant structures; EXPRESSED DURING: 13 growth stages; CONTAINS InterPro DOMAIN/s: Protein of unknown function DUF869, plant (InterPro:IPR008587); BEST Arabidopsis thaliana protein match is: Plant protein of unknown function (D…				PF05911	Plant protein of unknown function (DUF869)
POPTR_0001s37970	Potri.001G370800	30	230	195	199	0.971174	0.0353181		AT5G55950	Nucleotide/sugar transporter family protein; INVOLVED IN: N-terminal protein myristoylation, transmembrane transport; LOCATED IN: membrane; EXPRESSED IN: inflorescence meristem, petal, leaf whorl, flower; EXPRESSED DURING: 4 anthesis, petal differentiation and expansion stage; CONTAINS InterPro DOMAIN/s: UAA transporter (InterPro:IPR013657), Protein of unknown function DUF250 (InterPro:IPR004853)…				PF03151	Triose-phosphate Transporter family	PTHR11132	SOLUTE CARRIER FAMILY 35	KOG1441	Glucose-6-phosphate/phosphate and phosphoenolpyruvate/phosphate antiporter
POPTR_0001s25210	Potri.001G245300	41	105	87	96	0.971115	0.395977		AT1G07420	Arabidopsis thaliana sterol 4-alpha-methyl-oxidase mRNA protein_coding STEROL 4-ALPHA-METHYL-OXIDASE 2-1 (SMO2-1) STEROL 4-ALPHA-METHYL-OXIDASE 2 (ATSMO2);STEROL 4-ALPHA-METHYL-OXIDASE 2-1 (SMO2-1);ARABIDOPSIS THALIANA STEROL 4-ALPHA-METHYL OXIDASE 1 (ATSMO1)				PF04116	Fatty acid hydroxylase superfamily	PTHR11863	STEROL DESATURASE	KOG0873	C-4 sterol methyl oxidase	1.14.13.72	methylsterol monooxygenase	K14424	4-alpha-methyl-delta7-sterol-4alpha-methyl oxidase [EC:1.14.13.72]	55114	oxidation reduction
POPTR_0007s10570	Potri.007G048300	107	209	174	220	0.97111	0.499232		AT5G67260	Encode CYCD3;2, a CYCD3 D-type cyclin. Important for determining cell number in developing lateral organs. Mediating cytokinin effects in apical growth and development. protein_coding CYCLIN D3;2 (CYCD3;2) CYCLIN D3;2 (CYCD3;2)				PF00134	Cyclin, N-terminal domain	PTHR10177	CYCLINS	KOG0656	G1/S-specific cyclin D			K14505	cyclin D3, plant	5634	nucleus
POPTR_0011s16740	Potri.011G164500	58	103	87	105	0.971092	0.570529		AT1G30540	Actin-like ATPase superfamily protein; CONTAINS InterPro DOMAIN/s: ATPase, BadF/BadG/BcrA/BcrD type (InterPro:IPR002731); Has 1833 Blast hits to 1833 proteins in 714 species: Archae - 64; Bacteria - 1392; Metazoa - 117; Fungi - 35; Plants - 122; Viruses - 0; Other Eukaryotes - 103 (source: NCBI BLink). protein_coding				PF01869	BadF/BadG/BcrA/BcrD ATPase family	PTHR12862	BADF TYPE ATPASE DOMAIN-CONTAINING PROTEIN	KOG1794	N-Acetylglucosamine kinase
POPTR_0016s08720	Potri.016G085900	287	804	635	752	0.971061	0.344553		AT2G37080	Encodes RIP3 (ROP interactive partner 3), a Rho protein effector, interacting specifically with the active form of ROPs (Rho proteins of plants). RIP3 is localized at microtubules and interacts with the kinesin-13 family member AtKinesin-13A, suggesting a role for RIP3 in microtubule reorganization and a possible function in ROP-regulated polar growth. protein_coding ROP INTERACTIVE PARTNER 3 (RI…
POPTR_0001s25040	Potri.001G243600	1	40	47	45	0.97104	-0.139008		AT3G46640	Encodes a myb family transcription factor with a single Myb DNA-binding domain (type SHAQKYF) that is unique to plants and is essential for circadian rhythms, specifically for transcriptional regulation within the circadian clock. LUX is required for normal rhythmic expression of multiple clock outputs in both constant light and darkness. It is coregulated with TOC1 and seems to be repressed by C…				PF00249	Myb-like DNA-binding domain									3677	DNA binding
POPTR_0004s22020	Potri.004G210500	7	200	131	204	0.971029	-0.184759
POPTR_0006s23420	Potri.006G217600	196	255	236	265	0.971017	0.776546		AT5G20910	Encodes an E3 ligase that can interact with and polyubiquitinate ABI3 in vitro. AIP2 likely negatively regulates ABA signaling by targeting ABI3 for post-translational destruction. protein_coding ABI3-INTERACTING PROTEIN 2 (AIP2) ABI3-INTERACTING PROTEIN 2 (AIP2)				PF00097	Zinc finger, C3HC4 type (RING finger)	PTHR22763	RING ZINC FINGER PROTEIN
POPTR_0014s07240	Potri.014G076300	387	479	490	527	0.971008	0.779465		AT4G00755	F-box family protein; CONTAINS InterPro DOMAIN/s: F-box domain, cyclin-like (InterPro:IPR001810), F-box domain, Skp2-like (InterPro:IPR022364); Has 80 Blast hits to 80 proteins in 29 species: Archae - 0; Bacteria - 0; Metazoa - 0; Fungi - 11; Plants - 57; Viruses - 0; Other Eukaryotes - 12 (source: NCBI BLink). protein_coding						PTHR22844:SF86	F-BOX FAMILY PROTEIN
POPTR_0011s07160	Potri.011G068300	45	584	444	503	0.971005	-0.0614357	GT65	AT1G29200	O-fucosyltransferase family protein; FUNCTIONS IN: molecular_function unknown; INVOLVED IN: biological_process unknown; EXPRESSED IN: 8 plant structures; EXPRESSED DURING: 4 anthesis, petal differentiation and expansion stage; CONTAINS InterPro DOMAIN/s: GDP-fucose protein O-fucosyltransferase (InterPro:IPR019378); BEST Arabidopsis thaliana protein match is: O-fucosyltransferase family protein (T…				PF10250	GDP-fucose protein O-fucosyltransferase
POPTR_0005s07160	Potri.005G070600	23	143	102	134	0.970978	0.0522631		AT4G08330	unknown protein; FUNCTIONS IN: molecular_function unknown; INVOLVED IN: biological_process unknown; LOCATED IN: plasma membrane; EXPRESSED IN: 24 plant structures; EXPRESSED DURING: 14 growth stages; BEST Arabidopsis thaliana protein match is: unknown protein (TAIR:AT2G17705.1); Has 98 Blast hits to 98 proteins in 13 species: Archae - 0; Bacteria - 0; Metazoa - 0; Fungi - 0; Plants - 98; Viruses …
POPTR_0006s03480	Potri.006G036400	227	422	402	509	0.970938	0.471223		AT1G28110	serine carboxypeptidase-like 45 (SCPL45); FUNCTIONS IN: serine-type carboxypeptidase activity; INVOLVED IN: proteolysis; LOCATED IN: plant-type cell wall; EXPRESSED IN: 21 plant structures; EXPRESSED DURING: 13 growth stages; CONTAINS InterPro DOMAIN/s: Peptidase S10, serine carboxypeptidase (InterPro:IPR001563), Peptidase S10, serine carboxypeptidase, active site (InterPro:IPR018202); BEST Arabi…				PF00450	Serine carboxypeptidase	PTHR11802	SERINE PROTEASE FAMILY S10 SERINE CARBOXYPEPTIDASE	KOG1282	Serine carboxypeptidases (lysosomal cathepsin A)					4185	serine carboxypeptidase activity
POPTR_0001s08300	Potri.001G114100	62	138	121	126	0.970902	0.470265		AT1G12500	Nucleotide-sugar transporter family protein; FUNCTIONS IN: organic anion transmembrane transporter activity; LOCATED IN: membrane; EXPRESSED IN: 22 plant structures; EXPRESSED DURING: 13 growth stages; CONTAINS InterPro DOMAIN/s: Protein of unknown function DUF6, transmembrane (InterPro:IPR000620), Protein of unknown function DUF250 (InterPro:IPR004853); BEST Arabidopsis thaliana protein match is…				PF03151	Triose-phosphate Transporter family	PTHR11132	SOLUTE CARRIER FAMILY 35	KOG1441	Glucose-6-phosphate/phosphate and phosphoenolpyruvate/phosphate antiporter					16020	membrane
POPTR_0015s09930	Potri.015G087800	378	1327	990	1382	0.970785	0.210373		AT4G24780	Pectin lyase-like superfamily protein; FUNCTIONS IN: lyase activity, pectate lyase activity; INVOLVED IN: biological_process unknown; LOCATED IN: membrane; EXPRESSED IN: 23 plant structures; EXPRESSED DURING: 13 growth stages; CONTAINS InterPro DOMAIN/s: Pectin lyase fold/virulence factor (InterPro:IPR011050), AmbAllergen (InterPro:IPR018082), Pectate lyase/Amb allergen (InterPro:IPR002022), Pect…				PF00544	Pectate lyase					4.2.2.2	Pectate lyase.	K01728	pectate lyase [EC:4.2.2.2]
POPTR_0009s01490	Potri.009G009500	69	596	534	521	0.970674	0.0146103		AT5G60720	Protein of unknown function, DUF547; FUNCTIONS IN: molecular_function unknown; INVOLVED IN: biological_process unknown; LOCATED IN: chloroplast; EXPRESSED IN: 18 plant structures; EXPRESSED DURING: 7 growth stages; CONTAINS InterPro DOMAIN/s: Protein of unknown function DUF547 (InterPro:IPR006869); BEST Arabidopsis thaliana protein match is: Protein of unknown function, DUF547 (TAIR:AT2G39690.1);…				PF04784	Protein of unknown function, DUF547	PTHR23054	UNCHARACTERIZED
POPTR_0007s10660	Potri.007G047500	202	652	723	692	0.970512	0.245939	GT43	AT4G36890	The IRX14 gene encodes a putative family 43 glycosyl transferase that contributes to xylan biosynthesis. It was identified based on its gene expression co-variance with the IRX3 gene involved in secondary cell wall synthesis. A biochemical assay using the irx14 mutant indicates that IRX14 might function in xylose chain elongation. protein_coding IRREGULAR XYLEM 14 (IRX14) IRREGULAR XYLEM 14 (IRX1…	IRX14			PF03360	Glycosyltransferase family 43	PTHR10896	BETA-1,3-GLUCURONYLTRANSFERASE	KOG1476	Beta-1,3-glucuronyltransferase B3GAT1/SQV-8					15018	galactosylgalactosylxylosylprotein 3-beta-glucuronosyltransferase activity
POPTR_0005s07200	Potri.005G071000	27	43	40	49	0.970503	0.59248		AT5G08710	Regulator of chromosome condensation (RCC1) family protein; CONTAINS InterPro DOMAIN/s: Regulator of chromosome condensation/beta-lactamase-inhibitor protein II (InterPro:IPR009091), Regulator of chromosome condensation, RCC1 (InterPro:IPR000408); BEST Arabidopsis thaliana protein match is: Regulator of chromosome condensation (RCC1) family protein (TAIR:AT5G63860.1); Has 22297 Blast hits to 6326…				PF00415	Regulator of chromosome condensation (RCC1) repeat	PTHR22870:SF26	UVB-RESISTANCE PROTEIN UVR8-RELATED	KOG1427	Uncharacterized conserved protein, contains RCC1 domain
POPTR_0005s15140	Potri.017G119500	16	32	29	38	0.970503	0.43656		AT3G02600	Encodes phosphatidic acid phosphatase. Expressed during germination. protein_coding LIPID PHOSPHATE PHOSPHATASE 3 (LPP3) LIPID PHOSPHATE PHOSPHATASE 3 (ATLPP3);LIPID PHOSPHATE PHOSPHATASE 3 (LPP3)				PF01569	PAP2 superfamily	PTHR10165	LIPID PHOSPHATE PHOSPHATASE-RELATED	KOG3030	Lipid phosphate phosphatase and related enzymes of the PAP2 family					3824	catalytic activity
POPTR_0004s19810	Potri.004G186900	35	441	437	645	0.970485	-0.144199		AT2G27740	Family of unknown function (DUF662) ; CONTAINS InterPro DOMAIN/s: Protein of unknown function DUF662 (InterPro:IPR007033); BEST Arabidopsis thaliana protein match is: Family of unknown function (DUF662) (TAIR:AT2G36410.2); Has 1272 Blast hits to 1189 proteins in 227 species: Archae - 42; Bacteria - 139; Metazoa - 529; Fungi - 66; Plants - 146; Viruses - 5; Other Eukaryotes - 345 (source: NCBI BLi…				PF04949	Family of unknown function (DUF662)	PTHR21470	NTKL-BINDING PROTEIN 1
POPTR_0010s19840	Potri.010G191000	172	374	401	480	0.970472	0.358934		AT2G38120	Encodes an auxin influx transporter. AUX1 resides at the apical plasma membrane of protophloem cells and at highly dynamic subpopulations of Golgi apparatus and endosomes in all cell types. AUX1 action in the lateral root cap and/or epidermal cells influences lateral root initiation and positioning. protein_coding AUXIN RESISTANT 1 (AUX1) AUXIN RESISTANT 1 (AUX1);WAVY ROOTS 5 (WAV5); (ATAUX1);MOD…				PF01490	Transmembrane amino acid transporter protein	PTHR22950:SF14	SUBFAMILY NOT NAMED	KOG1303	Amino acid transporters
POPTR_0003s10220	Potri.003G103200	14	31	34	33	0.970419	0.413469		AT3G17380	TRAF-like family protein; CONTAINS InterPro DOMAIN/s: TRAF-like (InterPro:IPR008974), MATH (InterPro:IPR002083); BEST Arabidopsis thaliana protein match is: TRAF-like family protein (TAIR:AT3G20370.1); Has 1739 Blast hits to 1291 proteins in 145 species: Archae - 0; Bacteria - 0; Metazoa - 259; Fungi - 101; Plants - 1336; Viruses - 0; Other Eukaryotes - 43 (source: NCBI BLink). protein_coding				PF00917	MATH domain	PTHR24006	FAMILY NOT NAMED	KOG1987	Speckle-type POZ protein SPOP and related proteins with TRAF, MATH and BTB/POZ domains					5515	protein binding
POPTR_0010s12350		29	71	77	93	0.970369	0.294787
POPTR_0004s07230	Potri.004G074000	54	123	107	112	0.970361	0.458565		AT4G25700	Converts beta-carotene to zeaxanthin via cryptoxanthin. protein_coding BETA-HYDROXYLASE 1 (BETA-OHASE 1) BETA CAROTENOID HYDROXYLASE 1 (BCH1); (chy1); (B1);BETA-HYDROXYLASE 1 (BETA-OHASE 1)		similar to unnamed protein product. [ORG:Glycine max]; [ co-ortholog (2of3) of At4g25700, At5g52570, CAG26854, ]		PF04116	Fatty acid hydroxylase superfamily					1.14.13.-	With NADH or NADPH as one donor, and incorporation of one atom	K02294	beta-carotene hydroxylase [EC:1.14.13.-]	5506	iron ion binding
POPTR_0008s05720	Potri.008G057100	95	201	176	235	0.970289	0.411745		AT2G39700	putative expansin. Naming convention from the Expansin Working Group (Kende et al, 2004. Plant Mol Bio). Involved in the formation of nematode-induced syncytia in roots of Arabidopsis thaliana. protein_coding EXPANSIN A4 (EXPA4) EXPANSIN A4 (ATEXPA4);EXPANSIN A4 (EXPA4); (ATHEXP ALPHA 1.6); (ATEXP4)		similar to alpha-expansin 9 precursor. [ORG:Cucumis sativus]; [ co-ortholog (2of2) of AAL31480, At2g39700, At3g55500, ]		PF01357	Pollen allergen
POPTR_0010s11820	Potri.010G107900	110	409	482	492	0.970256	0.162058		AT1G70670	The gene encodes a stress-responsive and OB-associated non-seed caleosin-like protein. It plays a negative regulator role in ABA signaling. protein_coding CALEOSIN 4 (CLO4) ARABIDOPSIS THALIANA CALEOSIN 4 (AtCLO4);CALEOSIN 4 (CLO4)				PF05042	Caleosin related protein
POPTR_0002s10000	Potri.002G099800	1170	2071	1870	1926	0.970217	0.601686		AT1G78300	G-box binding factor GF14 omega encoding a 14-3-3 protein protein_coding GENERAL REGULATORY FACTOR 2 (GRF2) GENERAL REGULATORY FACTOR 2 (GRF2); (GF14 OMEGA);14-3-3 PROTEIN G-BOX FACTOR14 OMEGA (14-3-3OMEGA)				PF00244	14-3-3 protein	PTHR18860	37694	KOG0841	Multifunctional chaperone (14-3-3 family)					19904	protein domain specific binding
POPTR_0006s19520	Potri.006G181400	136	199	196	192	0.970186	0.710876		AT5G57860	Ubiquitin-like superfamily protein; CONTAINS InterPro DOMAIN/s: Ubiquitin (InterPro:IPR000626), Ubiquitin supergroup (InterPro:IPR019955); Has 92 Blast hits to 92 proteins in 37 species: Archae - 0; Bacteria - 0; Metazoa - 20; Fungi - 0; Plants - 45; Viruses - 16; Other Eukaryotes - 11 (source: NCBI BLink). protein_coding				PF00240	Ubiquitin family	PTHR10666:SF55	UBIQUITIN FAMILY PROTEIN	KOG4495	RNA polymerase II transcription elongation factor Elongin/SIII, subunit elongin B					5515	protein binding
POPTR_0007s00930	Potri.007G139800	167	235	229	226	0.970159	0.741843		AT2G43790	Encodes a MAP kinase induced by pathogens, ethylene biosynthesis, oxidative stress and osmotic stress.Also involved in ovule development. Homozygous mutants in a MPK3 heterozygous background are female sterile due to defects in integument development.MPK6 appears to be associated with the microsomal compartment and may be involved in mediating secretory processes. protein_coding MAP KINASE 6 (MPK…				PF00069	Protein kinase domain	PTHR24055	MITOGEN-ACTIVATED PROTEIN KINASE	KOG0660	Mitogen-activated protein kinase	2.7.11.24	mitogen-activated protein kinase	K14512	mitogen-activated protein kinase 6 [EC:2.7.11.24]	4672	protein kinase activity
POPTR_0008s05590	Potri.008G055800	28	107	84	126	0.970046	0.141718		AT3G55420	unknown protein; Has 21 Blast hits to 21 proteins in 8 species: Archae - 0; Bacteria - 0; Metazoa - 0; Fungi - 0; Plants - 21; Viruses - 0; Other Eukaryotes - 0 (source: NCBI BLink). protein_coding		similar to expressed protein in Arabidopsis thaliana; [ co-ortholog (1of2) of At3g55420, ]
POPTR_0006s26320	Potri.006G247100	147	309	271	283	0.970039	0.502184		AT5G25510	Protein phosphatase 2A regulatory B subunit family protein; FUNCTIONS IN: protein phosphatase type 2A regulator activity; INVOLVED IN: signal transduction; LOCATED IN: chloroplast, protein phosphatase type 2A complex; EXPRESSED IN: 24 plant structures; EXPRESSED DURING: 15 growth stages; CONTAINS InterPro DOMAIN/s: Protein phosphatase 2A, regulatory B subunit, B56 (InterPro:IPR002554); BEST Arabi…				PF01603	Protein phosphatase 2A regulatory B subunit (B56 family)	PTHR10257:SF3	gb def: putative protein phosphatase 2a regulatory subunit b [oryza sativa]	KOG2085	Serine/threonine protein phosphatase 2A, regulatory subunit			K11584	protein phosphatase 2 (formerly 2A), regulatory subunit B'	8601	protein phosphatase type 2A, intrinsic regulator activity
POPTR_0007s01680	Potri.007G131600	106	185	188	181	0.969891	0.583361		AT1G08760	Plant protein of unknown function (DUF936); FUNCTIONS IN: molecular_function unknown; INVOLVED IN: biological_process unknown; LOCATED IN: cellular_component unknown; EXPRESSED IN: cultured cell; CONTAINS InterPro DOMAIN/s: Protein of unknown function DUF936, plant (InterPro:IPR010341); BEST Arabidopsis thaliana protein match is: Plant protein of unknown function (DUF936) (TAIR:AT3G14170.1); Has …				PF06075	Plant protein of unknown function (DUF936)
POPTR_0014s09420	Potri.014G098700	33	394	400	581	0.969761	-0.137286		AT3G61750	Cytochrome b561/ferric reductase transmembrane with DOMON related domain; FUNCTIONS IN: dopamine beta-monooxygenase activity; INVOLVED IN: histidine catabolic process; LOCATED IN: membrane; CONTAINS InterPro DOMAIN/s: Cytochrome b561, eukaryote (InterPro:IPR004877), DOMON related (InterPro:IPR005018), Cytochrome b561/ferric reductase transmembrane (InterPro:IPR006593), DOMON (InterPro:IPR013050);…				PF03351	DOMON domain	PTHR23130	FAMILY NOT NAMED	KOG4293	Predicted membrane protein, contains DoH and Cytochrome b-561/ferric reductase transmembrane domains					16021	integral to membrane
POPTR_0005s25910	Potri.005G237900	145	421	326	398	0.969747	0.324134		AT5G42560	Abscisic acid-responsive (TB2/DP1, HVA22) family protein; CONTAINS InterPro DOMAIN/s: TB2/DP1/HVA22 related protein (InterPro:IPR004345); BEST Arabidopsis thaliana protein match is: HVA22-like protein H (ATHVA22H) (TAIR:AT1G19950.1); Has 30201 Blast hits to 17322 proteins in 780 species: Archae - 12; Bacteria - 1396; Metazoa - 17338; Fungi - 3422; Plants - 5037; Viruses - 0; Other Eukaryotes - 29…				PF03134	TB2/DP1, HVA22 family	PTHR12300	HVA22-LIKE PROTEINS	KOG1726	HVA22/DP1 gene product-related proteins
POPTR_0009s16040	Potri.009G158800	162	243	229	275	0.969718	0.635175		AT5G21070	unknown protein; Has 115 Blast hits to 115 proteins in 34 species: Archae - 1; Bacteria - 36; Metazoa - 0; Fungi - 0; Plants - 60; Viruses - 0; Other Eukaryotes - 18 (source: NCBI BLink). protein_coding
POPTR_0001s32770	Potri.001G320400	1558	5584	6136	7726	0.969654	0.129102		AT4G13930	Encodes a serine hydroxymethyltransferase maximally expressed in root protein_coding SERINE HYDROXYMETHYLTRANSFERASE 4 (SHM4) SERINE HYDROXYMETHYLTRANSFERASE 4 (SHM4)			glycine hydroxymethyltransferase	PF00464	Serine hydroxymethyltransferase	PTHR11680	SERINE HYDROXYMETHYLTRANSFERASE	KOG2467	Glycine/serine hydroxymethyltransferase	2.1.2.1	Glycine hydroxymethyltransferase.	K00600	glycine hydroxymethyltransferase [EC:2.1.2.1]	4372	glycine hydroxymethyltransferase activity
POPTR_0015s10300	Potri.015G091100	17	39	31	39	0.96958	0.425986		AT3G48490	unknown protein; Has 16 Blast hits to 16 proteins in 7 species: Archae - 0; Bacteria - 0; Metazoa - 0; Fungi - 1; Plants - 15; Viruses - 0; Other Eukaryotes - 0 (source: NCBI BLink). protein_coding
POPTR_0014s17280	Potri.014G174400	588	1029	920	958	0.96944	0.609593		AT2G39780	Encodes the main endoribonuclease activity in plant cells and localizes to the endoplasmic reticulum (ER), ER-derived structures, and vacuoles. It is essential for normal ribosomal RNA recycling. protein_coding RIBONUCLEASE 2 (RNS2) RIBONUCLEASE 2 (RNS2)				PF00445	Ribonuclease T2 family	PTHR11240	RIBONUCLEASE T2	KOG1642	Ribonuclease, T2 family	3.1.27.1	Ribonuclease T2.	K01166	ribonuclease T2 [EC:3.1.27.1]	3723	RNA binding
POPTR_0016s11980	Potri.016G112300	58	208	154	202	0.969393	0.223027		AT2G38090	Duplicated homeodomain-like superfamily protein; CONTAINS InterPro DOMAIN/s: Molecular chaperone, heat shock protein, Hsp40, DnaJ (InterPro:IPR015609), SANT, eukarya (InterPro:IPR017884), Myb-like DNA-binding domain, SHAQKYF class (InterPro:IPR006447), SANT, DNA-binding (InterPro:IPR001005), Homeodomain-like (InterPro:IPR009057), Myb, DNA-binding (InterPro:IPR014778), Homeodomain-related (InterPr…				PF00249	Myb-like DNA-binding domain	PTHR25040:SF29	SUBFAMILY NOT NAMED	KOG0724	Zuotin and related molecular chaperones (DnaJ superfamily), contains DNA-binding domains					3677	DNA binding
POPTR_0004s07790	Potri.004G079800	166	275	267	327	0.969303	0.546809		AT4G25680	PPPDE putative thiol peptidase family protein; CONTAINS InterPro DOMAIN/s: Protein of unknown function DUF862, eukaryotic (InterPro:IPR008580); BEST Arabidopsis thaliana protein match is: PPPDE putative thiol peptidase family protein (TAIR:AT4G25660.1); Has 754 Blast hits to 754 proteins in 155 species: Archae - 0; Bacteria - 0; Metazoa - 207; Fungi - 56; Plants - 348; Viruses - 0; Other Eukaryot…				PF05903	PPPDE putative peptidase domain	PTHR12378	UNCHARACTERIZED	KOG0324	Uncharacterized conserved protein
POPTR_0003s14640	Potri.003G146400	181	853	781	756	0.969147	0.158387		AT4G24130	Protein of unknown function, DUF538; INVOLVED IN: biological_process unknown; LOCATED IN: nucleus; EXPRESSED IN: 21 plant structures; EXPRESSED DURING: 12 growth stages; CONTAINS InterPro DOMAIN/s: Protein of unknown function DUF538 (InterPro:IPR007493); BEST Arabidopsis thaliana protein match is: Protein of unknown function, DUF538 (TAIR:AT5G46230.1); Has 362 Blast hits to 362 proteins in 27 spe…				PF04398	Protein of unknown function, DUF538
POPTR_0002s07510	Potri.002G074400	33	251	306	346	0.969097	-0.03866		AT1G43890	ras-related small GTPase protein_coding RAB GTPASE HOMOLOG B18 (RAB18) ARABIDOPSIS RAB GTPASE HOMOLOG B18 (ATRAB18);ARABIDOPSIS RAB GTPASE HOMOLOG C1 (ATRABC1);RAB GTPASE HOMOLOG B18 (RAB18);RAB GTPASE HOMOLOG C1 (RABC1);ARABIDOPSIS RAB GTPASE HOMOLOG C1 (ATRAB-C1);RAB GTPASE HOMOLOG 18-1 (RAB18-1)				PF00071	Ras family	PTHR24073	FAMILY NOT NAMED	KOG0080	GTPase Rab18, small G protein superfamily			K07910	Ras-related protein Rab-18	3924	GTPase activity
POPTR_0006s10790	Potri.006G107300	358	570	526	647	0.969061	0.594803		AT3G51730	saposin B domain-containing protein; FUNCTIONS IN: molecular_function unknown; INVOLVED IN: lipid metabolic process; LOCATED IN: vacuole; EXPRESSED IN: 23 plant structures; EXPRESSED DURING: 15 growth stages; CONTAINS InterPro DOMAIN/s: Saposin B (InterPro:IPR008139), Saposin-like (InterPro:IPR011001), Saposin-like type B, 1 (InterPro:IPR007856), Saposin-like type B, 2 (InterPro:IPR008138); BEST …				PF03489	Saposin-like type B, region 2	PTHR11480:SF2	ECDYSONE DEPENDENT GLYCOPROTEIN	KOG1340	Prosaposin					6629	lipid metabolism
POPTR_0012s05560	Potri.012G059000	316	399	419	419	0.969023	0.779838		AT2G42780	FUNCTIONS IN: molecular_function unknown; INVOLVED IN: regulation of transcription; LOCATED IN: integral to membrane, nucleus; EXPRESSED IN: 20 plant structures; EXPRESSED DURING: 11 growth stages; CONTAINS InterPro DOMAIN/s: RNA polymerase II transcription factor SIII, subunit A (InterPro:IPR010684); Has 187 Blast hits to 186 proteins in 77 species: Archae - 0; Bacteria - 0; Metazoa - 104; Fungi…				PF06881	RNA polymerase II transcription factor SIII (Elongin) subunit A	PTHR15141	ELONGIN A-RELATED							6355	regulation of transcription, DNA-dependent
POPTR_0005s08860	Potri.005G086400	114	193	182	227	0.969007	0.539044		AT4G39410	member of WRKY Transcription Factor; Group II-c protein_coding WRKY DNA-BINDING PROTEIN 13 (WRKY13) ARABIDOPSIS THALIANA WRKY DNA-BINDING PROTEIN 13 (ATWRKY13);WRKY DNA-BINDING PROTEIN 13 (WRKY13)				PF03106	WRKY DNA -binding domain									3700	transcription factor activity
POPTR_0001s28710	Potri.001G280200	225	1957	1384	1761	0.96884	-0.0135705		AT3G56050	Protein kinase family protein; FUNCTIONS IN: protein kinase activity, kinase activity, ATP binding; INVOLVED IN: protein amino acid phosphorylation; EXPRESSED IN: 22 plant structures; EXPRESSED DURING: 13 growth stages; CONTAINS InterPro DOMAIN/s: Protein kinase, catalytic domain (InterPro:IPR000719), Serine-threonine/tyrosine-protein kinase (InterPro:IPR001245), Protein kinase-like domain (Inter…				PF07714	Protein tyrosine kinase	PTHR24420	FAMILY NOT NAMED	KOG1187	Serine/threonine protein kinase					4672	protein kinase activity
POPTR_0012s08600	Potri.012G084100	55	118	109	145	0.968815	0.384433		AT5G26660	myb domain protein 86 (MYB86); CONTAINS InterPro DOMAIN/s: SANT, DNA-binding (InterPro:IPR001005), Homeodomain-like (InterPro:IPR009057), Myb, DNA-binding (InterPro:IPR014778), HTH transcriptional regulator, Myb-type, DNA-binding (InterPro:IPR017930), Homeodomain-related (InterPro:IPR012287), Myb transcription factor (InterPro:IPR015495); BEST Arabidopsis thaliana protein match is: myb domain pro…				PF00249	Myb-like DNA-binding domain	PTHR10641	MYB-RELATED	KOG0048	Transcription factor, Myb superfamily			K09422	myb proto-oncogene protein, plant	3677	DNA binding
POPTR_0005s02020	Potri.005G020300	75	224	212	204	0.968768	0.321539		AT1G56300	Chaperone DnaJ-domain superfamily protein; FUNCTIONS IN: heat shock protein binding; INVOLVED IN: protein folding, response to cyclopentenone; LOCATED IN: cellular_component unknown; EXPRESSED IN: 23 plant structures; EXPRESSED DURING: 15 growth stages; CONTAINS InterPro DOMAIN/s: Molecular chaperone, heat shock protein, Hsp40, DnaJ (InterPro:IPR015609), Heat shock protein DnaJ, N-terminal (Inter…				PF00226	DnaJ domain	PTHR24077	FAMILY NOT NAMED							31072	heat shock protein binding
POPTR_0015s07010	Potri.015G059100	198	480	552	603	0.968752	0.313486		AT1G26355	SPIRAL1-LIKE1 belongs to a six-member gene family in Arabidopsis; all members share a high sequence similarity in amino- and carboxy-terminal regions. GUS expression was detected only in pollen; however, no endogenous transcript was found. protein_coding SPIRAL1-LIKE1 (SP1L1) SPIRAL1-LIKE1 (SP1L1)
POPTR_0005s15650	Potri.017G114700	75	117	103	124	0.968651	0.639854		AT5G16110	unknown protein; FUNCTIONS IN: molecular_function unknown; INVOLVED IN: biological_process unknown; LOCATED IN: chloroplast; EXPRESSED IN: 24 plant structures; EXPRESSED DURING: 15 growth stages; BEST Arabidopsis thaliana protein match is: unknown protein (TAIR:AT3G02555.1); Has 133 Blast hits to 133 proteins in 18 species: Archae - 0; Bacteria - 0; Metazoa - 0; Fungi - 0; Plants - 133; Viruses -…
POPTR_0013s05190	Potri.013G055100	163	420	355	378	0.968619	0.397359		AT5G32450	RNA binding (RRM/RBD/RNP motifs) family protein; FUNCTIONS IN: oxidoreductase activity, nucleotide binding, nucleic acid binding; INVOLVED IN: oxidation reduction; EXPRESSED IN: 22 plant structures; EXPRESSED DURING: 13 growth stages; CONTAINS InterPro DOMAIN/s: Aldo/keto reductase (InterPro:IPR001395), RNA recognition motif, RNP-1 (InterPro:IPR000504), Nucleotide-binding, alpha-beta plait (Inter…				PF00076	RNA recognition motif. (a.k.a. RRM, RBD, or RNP domain)	PTHR11732:SF1	DIMERIC DIHYDRODIOL DEHYDROGENASE-RELATED							3676	nucleic acid binding
POPTR_0019s07530	Potri.019G048800	64	296	218	271	0.9686	0.146642		AT5G07070	Encodes CBL-interacting protein kinase 2 (CIPK2). protein_coding CBL-INTERACTING PROTEIN KINASE 2 (CIPK2) SNF1-RELATED PROTEIN KINASE 3.2 (SnRK3.2);CBL-INTERACTING PROTEIN KINASE 2 (CIPK2)				PF03822	NAF domain	PTHR24343	SERINE/THREONINE KINASE	KOG0583	Serine/threonine protein kinase					4672	protein kinase activity
POPTR_0011s07290	Potri.011G067000	22	100	75	90	0.968356	0.157789		AT1G29240	Protein of unknown function (DUF688); CONTAINS InterPro DOMAIN/s: Protein of unknown function DUF688 (InterPro:IPR007789); BEST Arabidopsis thaliana protein match is: Protein of unknown function (DUF688) (TAIR:AT2G34170.2); Has 97 Blast hits to 87 proteins in 12 species: Archae - 0; Bacteria - 2; Metazoa - 0; Fungi - 2; Plants - 93; Viruses - 0; Other Eukaryotes - 0 (source: NCBI BLink). protein_…				PF05097	Protein of unknown function (DUF688)
POPTR_0017s05500	Potri.017G026500	167	458	402	409	0.968346	0.367837		AT1G06130	glyoxalase 2-4 (GLX2-4); FUNCTIONS IN: hydrolase activity, zinc ion binding, hydroxyacylglutathione hydrolase activity; INVOLVED IN: methylglyoxal catabolic process to D-lactate; LOCATED IN: chloroplast; EXPRESSED IN: 24 plant structures; EXPRESSED DURING: 13 growth stages; CONTAINS InterPro DOMAIN/s: Beta-lactamase-like (InterPro:IPR001279), Hydroxyacylglutathione hydrolase (InterPro:IPR017782);…				PF00753	Metallo-beta-lactamase superfamily	PTHR11935	BETA LACTAMASE DOMAIN	KOG0813	Glyoxylase					16787	hydrolase activity
POPTR_0004s16720	Potri.004G160100	16	81	68	70	0.968263	0.139003		AT2G16430	purple acid phosphatase 10 (PAP10); FUNCTIONS IN: protein serine/threonine phosphatase activity, acid phosphatase activity; INVOLVED IN: biological_process unknown; LOCATED IN: cell wall, plant-type cell wall; EXPRESSED IN: 25 plant structures; EXPRESSED DURING: 15 growth stages; CONTAINS InterPro DOMAIN/s: Purple acid phosphatase, N-terminal (InterPro:IPR015914), Metallophosphoesterase (InterPro…				PF00149	Calcineurin-like phosphoesterase	PTHR22953	ACID PHOSPHATASE RELATED	KOG1378	Purple acid phosphatase					16787	hydrolase activity
POPTR_0004s09710	Potri.004G097900	1	57	59	87	0.968218	-0.229592		AT1G67030	Encodes a zinc finger protein containing only a single zinc finger. protein_coding ZINC FINGER PROTEIN 6 (ZFP6) ZINC FINGER PROTEIN 6 (ZFP6)						PTHR10032	ZINC FINGER PROTEIN-RELATED
POPTR_0016s03510	Potri.016G035900	61	146	160	153	0.968212	0.37953		AT2G26850	F-box family protein; FUNCTIONS IN: molecular_function unknown; INVOLVED IN: biological_process unknown; LOCATED IN: endomembrane system; EXPRESSED IN: 15 plant structures; EXPRESSED DURING: 6 growth stages; CONTAINS InterPro DOMAIN/s: F-box domain, cyclin-like (InterPro:IPR001810), F-box domain, Skp2-like (InterPro:IPR022364); BEST Arabidopsis thaliana protein match is: F-box family protein (TAI…		null		PF00646	F-box domain									5515	protein binding
POPTR_0005s17120	Potri.005G164500	566	710	658	722	0.968171	0.813959		AT1G22300	Encodes a 14-3-3 protein. This protein is reported to interact with the BZR1 transcription factor involved in brassinosteroid signaling and may affect the nucleocytoplasmic shuttling of BZR1 protein_coding GENERAL REGULATORY FACTOR 10 (GRF10) GENERAL REGULATORY FACTOR 10 (GRF10); (GF14 EPSILON);14-3-3 PROTEIN G-BOX FACTOR14 EPSILON (14-3-3EPSILON)				PF00244	14-3-3 protein	PTHR18860	37694	KOG0841	Multifunctional chaperone (14-3-3 family)					19904	protein domain specific binding
POPTR_0012s14180	Potri.012G131100	78	102	96	98	0.968036	0.802199		AT5G51740	Peptidase family M48 family protein; FUNCTIONS IN: metalloendopeptidase activity; INVOLVED IN: proteolysis; LOCATED IN: membrane; EXPRESSED IN: 24 plant structures; EXPRESSED DURING: 15 growth stages; CONTAINS InterPro DOMAIN/s: Peptidase M48 (InterPro:IPR001915); Has 6369 Blast hits to 6329 proteins in 1292 species: Archae - 10; Bacteria - 4324; Metazoa - 65; Fungi - 153; Plants - 45; Viruses - …				PF01435	Peptidase family M48	PTHR22726	OMA1 HOMOLOG, ZINC METALLOPEPTIDASE	KOG2661	Peptidase family M48					4222	metalloendopeptidase activity
POPTR_0005s16970	Potri.005G166100	25	70	54	75	0.96785	0.300358		AT5G65170	VQ motif-containing protein; CONTAINS InterPro DOMAIN/s: VQ (InterPro:IPR008889); BEST Arabidopsis thaliana protein match is: VQ motif-containing protein (TAIR:AT1G35830.1); Has 1807 Blast hits to 1807 proteins in 277 species: Archae - 0; Bacteria - 0; Metazoa - 736; Fungi - 347; Plants - 385; Viruses - 0; Other Eukaryotes - 339 (source: NCBI BLink). protein_coding				PF05678	VQ motif
POPTR_0017s01760	Potri.017G142100	964	1274	1159	1274	0.967804	0.782155		AT1G65720	unknown protein; FUNCTIONS IN: molecular_function unknown; INVOLVED IN: biological_process unknown; LOCATED IN: endomembrane system; EXPRESSED IN: 24 plant structures; EXPRESSED DURING: 15 growth stages; Has 44 Blast hits to 44 proteins in 14 species: Archae - 0; Bacteria - 0; Metazoa - 0; Fungi - 0; Plants - 44; Viruses - 0; Other Eukaryotes - 0 (source: NCBI BLink). protein_coding
POPTR_0006s06590	Potri.006G067000	4	324	292	277	0.967731	-0.148925		AT3G15810	Protein of unknown function (DUF567); CONTAINS InterPro DOMAIN/s: Protein of unknown function DUF567 (InterPro:IPR007612); BEST Arabidopsis thaliana protein match is: Protein of unknown function (DUF567) (TAIR:AT1G80120.1); Has 436 Blast hits to 435 proteins in 18 species: Archae - 0; Bacteria - 0; Metazoa - 0; Fungi - 7; Plants - 429; Viruses - 0; Other Eukaryotes - 0 (source: NCBI BLink). prote…		null		PF04525	Protein of unknown function (DUF567)
POPTR_0001s44000	Potri.001G410300	93	131	141	148	0.967505	0.667637		AT5G54530	Protein of unknown function, DUF538; INVOLVED IN: biological_process unknown; LOCATED IN: endomembrane system; EXPRESSED IN: 16 plant structures; EXPRESSED DURING: 6 growth stages; CONTAINS InterPro DOMAIN/s: Protein of unknown function DUF538 (InterPro:IPR007493); BEST Arabidopsis thaliana protein match is: Protein of unknown function, DUF538 (TAIR:AT1G61667.1); Has 418 Blast hits to 418 protein…				PF04398	Protein of unknown function, DUF538
POPTR_0002s01760	Potri.002G016200	80	113	101	111	0.967467	0.740549		AT2G16980	Major facilitator superfamily protein; FUNCTIONS IN: tetracycline transporter activity; INVOLVED IN: response to antibiotic, tetracycline transport, transmembrane transport; LOCATED IN: endomembrane system, integral to membrane; EXPRESSED IN: 6 plant structures; EXPRESSED DURING: L mature pollen stage, 4 anthesis; CONTAINS InterPro DOMAIN/s: Tetracycline resistance protein, TetA (InterPro:IPR0019…				PF07690	Major Facilitator Superfamily	PTHR24003	MAJOR FACILITATOR SUPERFAMILY DOMAIN-CONTAINING PR	KOG2816	Predicted transporter ADD1 (major facilitator superfamily)					55085	transmembrane transport
POPTR_0001s22980	Potri.001G222200	2306	3061	2846	3266	0.967457	0.749702		AT2G41110	Encodes a touch-inducible calmodulin that has higher affinity to kinesin-like calmodulin binding motor protein than CAM4 or CAM6. protein_coding CALMODULIN 2 (CAM2) CALMODULIN 2 (CAM2)				PF00036	EF hand	PTHR23050:SF20	CALMODULIN	KOG0027	Calmodulin and related proteins (EF-Hand superfamily)
POPTR_0001s45250	Potri.001G448400	256	371	390	434	0.967385	0.636213		AT1G32770	Encodes SND1, a NAC Domain transcription factor involved in secondary wall biosynthesis in fibers. Expressed specifically in interfascicular fibers and xylary fibers in stems. Expressed in the procambium of stem inflorescences and root. May act as a negative regulator of secondary wall thickening in xylary fibers. Acts redundantly with NST1 to control development of secondary walls in siliques. p…				PF02365	No apical meristem (NAM) protein									3677	DNA binding
POPTR_0007s07280	Potri.007G075700	11	52	42	45	0.967358	0.158213		AT5G08350	GRAM domain-containing protein / ABA-responsive protein-related; CONTAINS InterPro DOMAIN/s: GRAM (InterPro:IPR004182); BEST Arabidopsis thaliana protein match is: GRAM domain-containing protein / ABA-responsive protein-related (TAIR:AT5G23370.1); Has 358 Blast hits to 358 proteins in 24 species: Archae - 0; Bacteria - 0; Metazoa - 0; Fungi - 0; Plants - 358; Viruses - 0; Other Eukaryotes - 0 (so…				PF02893	GRAM domain
POPTR_0003s16040	Potri.003G162000	29	193	238	251	0.967302	0.000109164	GT47	AT1G27440	GUT2; FUNCTIONS IN: glucuronoxylan glucuronosyltransferase activity, catalytic activity; INVOLVED IN: secondary cell wall biogenesis, glucuronoxylan biosynthetic process; LOCATED IN: endomembrane system, membrane; EXPRESSED IN: 25 plant structures; EXPRESSED DURING: 14 growth stages; CONTAINS InterPro DOMAIN/s: Exostosin-like (InterPro:IPR004263); BEST Arabidopsis thaliana protein match is: Exost…	IRX10			PF03016	Exostosin family	PTHR11062	EXOSTOSIN (HEPARAN SULFATE GLYCOSYLTRANSFERASE)-RELATED	KOG1021	Acetylglucosaminyltransferase EXT1/exostosin 1					16020	membrane
POPTR_0005s18510		51	124	144	149	0.967224	0.326854
POPTR_0013s14490	Potri.013G148700	88	231	212	208	0.967178	0.385839		AT4G28100	unknown protein; FUNCTIONS IN: molecular_function unknown; INVOLVED IN: biological_process unknown; LOCATED IN: anchored to plasma membrane, anchored to membrane; EXPRESSED IN: 23 plant structures; EXPRESSED DURING: 14 growth stages; BEST Arabidopsis thaliana protein match is: unknown protein (TAIR:AT3G18050.1); Has 30201 Blast hits to 17322 proteins in 780 species: Archae - 12; Bacteria - 1396; …
POPTR_0005s19280	Potri.005G148800	203	403	369	369	0.967157	0.533868		AT3G49880	glycosyl hydrolase family protein 43; FUNCTIONS IN: hydrolase activity, hydrolyzing O-glycosyl compounds; INVOLVED IN: carbohydrate metabolic process; LOCATED IN: cellular_component unknown; EXPRESSED IN: 21 plant structures; EXPRESSED DURING: 12 growth stages; CONTAINS InterPro DOMAIN/s: Glycoside hydrolase, family 43 (InterPro:IPR006710); BEST Arabidopsis thaliana protein match is: Arabinanase/…				PF04616	Glycosyl hydrolases family 43	PTHR22925	ENDO XYLANASE							4553	hydrolase activity, hydrolyzing O-glycosyl compounds
POPTR_0004s01030	Potri.004G009600	634	1334	1525	1628	0.967133	0.392134		AT1G11860	Glycine cleavage T-protein family; FUNCTIONS IN: aminomethyltransferase activity; INVOLVED IN: response to cadmium ion; LOCATED IN: in 6 components; EXPRESSED IN: 26 plant structures; EXPRESSED DURING: 15 growth stages; CONTAINS InterPro DOMAIN/s: Glycine cleavage system T protein (InterPro:IPR006223), Glycine cleavage T-protein, N-terminal (InterPro:IPR006222), Glycine cleavage T-protein, C-term…				PF01571	Aminomethyltransferase folate-binding domain	PTHR13847	FAD NAD BINDING OXIDOREDUCTASES	KOG2770	Aminomethyl transferase	2.1.2.10	Aminomethyltransferase.	K00605	aminomethyltransferase [EC:2.1.2.10]	4047	aminomethyltransferase activity
POPTR_0006s20190	Potri.006G187700	180	253	269	265	0.967061	0.700025		AT5G58060	member of YKT6 Gene Family protein_coding (YKT61) (YKT61); (ATGP1); (ATYKT61)				PF00957	Synaptobrevin	PTHR21136	SNARE PROTEINS	KOG0861	SNARE protein YKT6, synaptobrevin/VAMP syperfamily			K08516	synaptobrevin homolog YKT6	16192	vesicle-mediated transport
POPTR_0001s33790	Potri.001G330300	783	1878	1588	1694	0.966895	0.434401		AT3G27090	DCD (Development and Cell Death) domain protein; CONTAINS InterPro DOMAIN/s: Development/cell death domain (InterPro:IPR013989), Kelch related (InterPro:IPR013089); BEST Arabidopsis thaliana protein match is: DCD (Development and Cell Death) domain protein (TAIR:AT5G42050.1); Has 746 Blast hits to 671 proteins in 44 species: Archae - 0; Bacteria - 2; Metazoa - 6; Fungi - 0; Plants - 297; Viruses …				PF10539	Development and cell death domain
POPTR_0010s14040	Potri.010G130300	46	70	62	67	0.966801	0.696773		AT1G25682	Family of unknown function (DUF572) ; FUNCTIONS IN: molecular_function unknown; INVOLVED IN: biological_process unknown; LOCATED IN: cellular_component unknown; EXPRESSED IN: cotyledon; CONTAINS InterPro DOMAIN/s: Protein of unknown function DUF572 (InterPro:IPR007590); BEST Arabidopsis thaliana protein match is: Family of unknown function (DUF572) (TAIR:AT1G25988.1); Has 717 Blast hits to 715 pr…				PF04502	Family of unknown function (DUF572)	PTHR12111	CELL CYCLE CONTROL PROTEIN CWF16-RELATED	KOG2990	C2C2-type Zn-finger protein			K13115	coiled-coil domain-containing protein 130
POPTR_0005s12800	Potri.005G126500	209	323	282	336	0.966608	0.65455		AT4G36800	RUB1 conjugating enzyme that conjugates CUL1 and is involved in auxin response and embryogenesis. RCE1 protein physically interacts with RBX1, which may be the E3 for CUL1. protein_coding RUB1 CONJUGATING ENZYME 1 (RCE1) RUB1 CONJUGATING ENZYME 1 (RCE1)				PF00179	Ubiquitin-conjugating enzyme	PTHR24067:SF17		KOG0420	Ubiquitin-protein ligase					16881	acid-D-amino acid ligase activity
POPTR_0013s12460	Potri.013G120300	71	125	109	139	0.966582	0.540685	GT2	AT3G53690	RING/U-box superfamily protein; FUNCTIONS IN: zinc ion binding; EXPRESSED IN: 18 plant structures; EXPRESSED DURING: 10 growth stages; CONTAINS InterPro DOMAIN/s: Zinc finger, RING-type, conserved site (InterPro:IPR017907), Zinc finger, C6HC-type (InterPro:IPR002867), Zinc finger, RING-type (InterPro:IPR001841); BEST Arabidopsis thaliana protein match is: RING/U-box superfamily protein (TAIR:AT3G…				PF01485	IBR domain	PTHR11685	ARIADNE RING ZINC FINGER							8270	zinc ion binding
POPTR_0001s02120	Potri.001G138700	36	60	57	71	0.966554	0.546211		AT1G32310	unknown protein; Has 28 Blast hits to 28 proteins in 9 species: Archae - 0; Bacteria - 0; Metazoa - 0; Fungi - 0; Plants - 28; Viruses - 0; Other Eukaryotes - 0 (source: NCBI BLink). protein_coding
POPTR_0004s07670	Potri.004G078500	1192	1400	1327	1430	0.966397	0.862253		AT1G65720	unknown protein; FUNCTIONS IN: molecular_function unknown; INVOLVED IN: biological_process unknown; LOCATED IN: endomembrane system; EXPRESSED IN: 24 plant structures; EXPRESSED DURING: 15 growth stages; Has 44 Blast hits to 44 proteins in 14 species: Archae - 0; Bacteria - 0; Metazoa - 0; Fungi - 0; Plants - 44; Viruses - 0; Other Eukaryotes - 0 (source: NCBI BLink). protein_coding
POPTR_0018s11430	Potri.018G105300	203	275	248	273	0.966326	0.767045		AT5G57910	unknown protein; BEST Arabidopsis thaliana protein match is: unknown protein (TAIR:AT4G30630.1); Has 30201 Blast hits to 17322 proteins in 780 species: Archae - 12; Bacteria - 1396; Metazoa - 17338; Fungi - 3422; Plants - 5037; Viruses - 0; Other Eukaryotes - 2996 (source: NCBI BLink). protein_coding		similar to expressed protein in Arabidopsis thaliana; [ co-ortholog (2of2) of At4g30630, ]
POPTR_0007s12080	Potri.007G033600	25	57	60	75	0.966312	0.326774		AT3G50810	Uncharacterised protein family (UPF0497); CONTAINS InterPro DOMAIN/s: Uncharacterised protein family UPF0497, trans-membrane plant (InterPro:IPR006702); BEST Arabidopsis thaliana protein match is: Uncharacterised protein family (UPF0497) (TAIR:AT4G37235.1); Has 207 Blast hits to 207 proteins in 15 species: Archae - 0; Bacteria - 0; Metazoa - 0; Fungi - 0; Plants - 207; Viruses - 0; Other Eukaryot…		null		PF04535	Domain of unknown function (DUF588)
POPTR_0003s16930	Potri.003G170800	341	444	454	502	0.96628	0.729711		AT1G27970	Encodes an ortholog of yeast NTF2, a nuclear envelop transport protein that functions as the nuclear import receptor for RanGDP, an essential player in nucleocytoplasmic transport. protein_coding NUCLEAR TRANSPORT FACTOR 2B (NTF2B) NUCLEAR TRANSPORT FACTOR 2B (NTF2B)				PF02136	Nuclear transport factor 2 (NTF2) domain	PTHR12612	NUCLEAR TRANSPORT FACTOR 2	KOG2104	Nuclear transport factor 2					6810	transport
POPTR_0001s25440	Potri.001G247200	34	109	100	97	0.966259	0.297587		AT5G43240	Protein of unknown function (DUF674); CONTAINS InterPro DOMAIN/s: Protein of unknown function DUF674 (InterPro:IPR007750); BEST Arabidopsis thaliana protein match is: Protein of unknown function (DUF674) (TAIR:AT5G01120.1); Has 1807 Blast hits to 1807 proteins in 277 species: Archae - 0; Bacteria - 0; Metazoa - 736; Fungi - 347; Plants - 385; Viruses - 0; Other Eukaryotes - 339 (source: NCBI BLin…				PF05056	Protein of unknown function (DUF674)
POPTR_0005s05700	Potri.005G055300	45	86	74	97	0.96619	0.484851		AT5G28650	member of WRKY Transcription Factor; Group II-d protein_coding WRKY DNA-BINDING PROTEIN 74 (WRKY74) ARABIDOPSIS THALIANA WRKY DNA-BINDING PROTEIN 74 (ATWRKY74);WRKY DNA-BINDING PROTEIN 74 (WRKY74)				PF10533	Plant zinc cluster domain									3700	transcription factor activity
POPTR_0009s09010	Potri.009G086900	512	1312	1030	1427	0.966052	0.338387		AT2G41420	proline-rich family protein; LOCATED IN: plasma membrane; EXPRESSED IN: 23 plant structures; EXPRESSED DURING: 15 growth stages; Has 12775 Blast hits to 6141 proteins in 617 species: Archae - 8; Bacteria - 1509; Metazoa - 4530; Fungi - 1572; Plants - 2511; Viruses - 428; Other Eukaryotes - 2217 (source: NCBI BLink). protein_coding WINDHOSE 2 (WIH2) WINDHOSE 2 (WIH2)
POPTR_0005s15500	Potri.017G116000	62	103	90	97	0.965889	0.642372		AT1G67040	unknown protein; FUNCTIONS IN: molecular_function unknown; INVOLVED IN: biological_process unknown; LOCATED IN: cellular_component unknown; EXPRESSED IN: 20 plant structures; EXPRESSED DURING: 11 growth stages; BEST Arabidopsis thaliana protein match is: unknown protein (TAIR:AT5G26910.3); Has 89 Blast hits to 84 proteins in 15 species: Archae - 0; Bacteria - 0; Metazoa - 5; Fungi - 2; Plants - 8…
POPTR_0008s19320	Potri.008G188900	189	425	433	408	0.965886	0.4418		AT1G60810	One of the three genes encoding subunit A of the trimeric enzyme ATP Citrate lyase protein_coding ATP-CITRATE LYASE A-2 (ACLA-2) ATP-CITRATE LYASE A-2 (ACLA-2)				PF08442	ATP-grasp domain	PTHR23118	ATP-CITRATE SYNTHASE	KOG1254	ATP-citrate lyase	2.3.3.8	ATP citrate synthase	K01648	ATP citrate (pro-S)-lyase [EC:2.3.3.8]
POPTR_0009s07770	Potri.009G073600	12	126	88	111	0.965832	-0.0433281		AT1G07120	FUNCTIONS IN: molecular_function unknown; INVOLVED IN: biological_process unknown; LOCATED IN: chloroplast envelope; EXPRESSED IN: inflorescence meristem, petal, leaf whorl, flower; EXPRESSED DURING: 4 anthesis, petal differentiation and expansion stage; BEST Arabidopsis thaliana protein match is: Tetratricopeptide repeat (TPR)-like superfamily protein (TAIR:AT4G18570.1); Has 288 Blast hits to 26…				PF05308	Protein of unknown function (DUF729)
POPTR_0015s10890	Potri.015G096900	37	127	93	125	0.965789	0.236698	DUF579	AT4G24910	Protein of unknown function (DUF579); FUNCTIONS IN: molecular_function unknown; INVOLVED IN: biological_process unknown; LOCATED IN: chloroplast; CONTAINS InterPro DOMAIN/s: Protein of unknown function DUF579 (InterPro:IPR021148), Conserved hypothetical protein CHP01627 (InterPro:IPR006514); BEST Arabidopsis thaliana protein match is: Protein of unknown function (DUF579) (TAIR:AT5G67210.1); Has 2…				PF04669	Protein of unknown function (DUF579)
POPTR_0013s06360	Potri.013G067300	642	1393	1109	1423	0.965551	0.449855		AT5G17770	Encodes NADH:cytochrome (Cyt) b5 reductase that displayed strict specificity to NADH for the reduction of a recombinant Cyt b5 (AtB5-A), whereas no Cyt b5 reduction was observed when NADPH was used as the electron donor. protein_coding NADH:CYTOCHROME B5 REDUCTASE 1 (CBR) NADH:CYTOCHROME B5 REDUCTASE 1 (ATCBR);NADH:CYTOCHROME B5 REDUCTASE 1 (CBR);NADH:CYTOCHROME B5 REDUCTASE 1 (CBR1)				PF00970	Oxidoreductase FAD-binding domain	PTHR19370:SF8	SUBFAMILY NOT NAMED	KOG0534	NADH-cytochrome b-5 reductase					16491	oxidoreductase activity
POPTR_0004s10120	Potri.004G101700	213	312	317	306	0.965318	0.700543		AT3G02520	Encodes GF14 &#957;, a 14-3-3 protein isoform (14-3-3&#957;). protein_coding GENERAL REGULATORY FACTOR 7 (GRF7) (GF14 NU);GENERAL REGULATORY FACTOR 7 (GRF7)				PF00244	14-3-3 protein	PTHR18860	37694	KOG0841	Multifunctional chaperone (14-3-3 family)			K06630	tyrosine 3-monooxygenase/tryptophan 5-monooxygenase activation protein	19904	protein domain specific binding
POPTR_0013s07650	Potri.013G079000	406	1042	926	928	0.965203	0.401364		AT5G16730	LOCATED IN: chloroplast; EXPRESSED IN: 23 plant structures; EXPRESSED DURING: 13 growth stages; CONTAINS InterPro DOMAIN/s: Protein of unknown function DUF827, plant (InterPro:IPR008545), Spectrin/alpha-actinin (InterPro:IPR018159); BEST Arabidopsis thaliana protein match is: Plant protein of unknown function (DUF827) (TAIR:AT3G02930.1); Has 1807 Blast hits to 1807 proteins in 277 species: Archae…				PF05701	Plant protein of unknown function (DUF827)	PTHR23160	MYOSIN HEAVY CHAIN-RELATED
POPTR_0001s14140	Potri.001G053400	105	203	171	189	0.965112	0.549651		AT2G33170	Leucine-rich repeat receptor-like protein kinase family protein; FUNCTIONS IN: protein serine/threonine kinase activity, protein kinase activity, ATP binding; INVOLVED IN: protein amino acid phosphorylation; LOCATED IN: endomembrane system; EXPRESSED IN: 22 plant structures; EXPRESSED DURING: 13 growth stages; CONTAINS InterPro DOMAIN/s: Protein kinase, catalytic domain (InterPro:IPR000719), Leuc…				PF00069	Protein kinase domain	PTHR24420	FAMILY NOT NAMED	KOG1187	Serine/threonine protein kinase					4672	protein kinase activity
POPTR_0017s12600	Potri.017G090200	100	213	223	210	0.965082	0.461201		AT5G15430	Plant calmodulin-binding protein-related; CONTAINS InterPro DOMAIN/s: Calmodulin-binding protein, plant (InterPro:IPR012417); BEST Arabidopsis thaliana protein match is: Plant calmodulin-binding protein-related (TAIR:AT5G39380.1); Has 2981 Blast hits to 2520 proteins in 284 species: Archae - 2; Bacteria - 98; Metazoa - 1113; Fungi - 263; Plants - 238; Viruses - 17; Other Eukaryotes - 1250 (source…				PF07839	Plant calmodulin-binding domain									5516	calmodulin binding
POPTR_0006s28740	Potri.006G272600	13	42	31	41	0.965052	0.265224	GT1	AT2G16890	UDP-Glycosyltransferase superfamily protein; FUNCTIONS IN: transferase activity, transferring hexosyl groups, UDP-glycosyltransferase activity, transferase activity, transferring glycosyl groups; INVOLVED IN: metabolic process; LOCATED IN: endomembrane system; EXPRESSED IN: 17 plant structures; EXPRESSED DURING: 7 growth stages; CONTAINS InterPro DOMAIN/s: UDP-glucuronosyl/UDP-glucosyltransferase…				PF00201	UDP-glucoronosyl and UDP-glucosyl transferase	PTHR11926	GLUCOSYL/GLUCURONOSYL TRANSFERASES	KOG1192	UDP-glucuronosyl and UDP-glucosyl transferase					16758	transferase activity, transferring hexosyl groups
POPTR_0019s09110	Potri.019G062800	83	159	130	158	0.965008	0.533589		AT2G40810	homolog of yeast autophagy 18C (ATG18C); CONTAINS InterPro DOMAIN/s: WD40 repeat-like-containing domain (InterPro:IPR011046), WD40 repeat (InterPro:IPR001680), WD40/YVTN repeat-like-containing domain (InterPro:IPR015943), WD40 repeat, subgroup (InterPro:IPR019781); BEST Arabidopsis thaliana protein match is: homolog of yeast autophagy 18 (ATG18) D (TAIR:AT3G56440.1); Has 1429 Blast hits to 1369 p…						PTHR11227	WD-REPEAT PROTEIN INTERACTING WITH PHOSPHOINOSIDES (WIPI)-RELATED	KOG2111	Uncharacterized conserved protein, contains WD40 repeats
POPTR_0016s05600	Potri.016G055700	208	662	577	580	0.964999	0.305156	GT75R	AT2G41770	Protein of unknown function (DUF288); CONTAINS InterPro DOMAIN/s: Protein of unknown function DUF288 (InterPro:IPR005049); BEST Arabidopsis thaliana protein match is: Protein of unknown function (DUF288) (TAIR:AT3G57420.1); Has 196 Blast hits to 196 proteins in 30 species: Archae - 2; Bacteria - 9; Metazoa - 51; Fungi - 0; Plants - 63; Viruses - 0; Other Eukaryotes - 71 (source: NCBI BLink). prot…				PF03385	Protein of unknown function, DUF288
POPTR_0003s21800	Potri.003G212900	67	168	142	150	0.964976	0.414022		AT5G19640	Major facilitator superfamily protein; FUNCTIONS IN: transporter activity; INVOLVED IN: oligopeptide transport; LOCATED IN: membrane; EXPRESSED IN: petal, leaf whorl, flower; EXPRESSED DURING: 4 anthesis, petal differentiation and expansion stage; CONTAINS InterPro DOMAIN/s: Oligopeptide transporter (InterPro:IPR000109), Major facilitator superfamily, general substrate transporter (InterPro:IPR01…		null		PF00854	POT family	PTHR11654:SF37	OLIGOPEPTIDE TRANSPORTER-RELATED	KOG1237	H+/oligopeptide symporter					5215	transporter activity
POPTR_0001s24440	Potri.001G237700	26	77	72	102	0.964824	0.206743		AT5G59305	unknown protein; FUNCTIONS IN: molecular_function unknown; INVOLVED IN: biological_process unknown; LOCATED IN: endomembrane system; EXPRESSED IN: 8 plant structures; EXPRESSED DURING: F mature embryo stage, petal differentiation and expansion stage, E expanded cotyledon stage, D bilateral stage; Has 30201 Blast hits to 17322 proteins in 780 species: Archae - 12; Bacteria - 1396; Metazoa - 17338;…
POPTR_0020s00510	Potri.002G209700	75	192	151	178	0.96449	0.392885		AT1G03010	Phototropic-responsive NPH3 family protein; FUNCTIONS IN: signal transducer activity; INVOLVED IN: response to light stimulus, pollen tube growth; EXPRESSED IN: leaf apex, inflorescence meristem, cauline leaf, root, flower; EXPRESSED DURING: M germinated pollen stage, petal differentiation and expansion stage; CONTAINS InterPro DOMAIN/s: NPH3 (InterPro:IPR004249), BTB/POZ fold (InterPro:IPR011333…				PF00651	BTB/POZ domain	PTHR13690:SF174	KELCH-RELATED							5515	protein binding
POPTR_0001s24760	Potri.001G240900	218	631	704	868	0.964448	0.20804		AT2G28950	Encodes an expansin. Naming convention from the Expansin Working Group (Kende et al, 2004. Plant Mol Bio). Involved in the formation of nematode-induced syncytia in roots of Arabidopsis thaliana. protein_coding EXPANSIN A6 (EXPA6) EXPANSIN A6 (EXPA6);EXPANSIN A6 (ATEXPA6);ARABIDOPSIS THALIANA TEXPANSIN 6 (ATEXP6); (ATHEXP ALPHA 1.8)				PF01357	Pollen allergen
POPTR_0013s11120	Potri.013G106600	213	263	269	292	0.964424	0.777559		AT1G22540	Major facilitator superfamily protein; FUNCTIONS IN: transporter activity; INVOLVED IN: oligopeptide transport; LOCATED IN: membrane; EXPRESSED IN: 22 plant structures; EXPRESSED DURING: 13 growth stages; CONTAINS InterPro DOMAIN/s: PTR2 family proton/oligopeptide symporter, conserved site (InterPro:IPR018456), Oligopeptide transporter (InterPro:IPR000109), Major facilitator superfamily, general …				PF00854	POT family	PTHR11654:SF37	OLIGOPEPTIDE TRANSPORTER-RELATED	KOG1237	H+/oligopeptide symporter					5215	transporter activity
POPTR_0004s03550	Potri.004G035500	154	262	224	249	0.964125	0.624557		AT4G21560	vacuolar protein sorting-associated protein 28 homolog 1 (VPS28-1); CONTAINS InterPro DOMAIN/s: Vacuolar protein sorting-associated, VPS28, N-terminal (InterPro:IPR017898), Vacuolar protein sorting-associated, VPS28, C-terminal (InterPro:IPR017899), Vacuolar protein sorting-associated, VPS28 (InterPro:IPR007143); BEST Arabidopsis thaliana protein match is: Vacuolar protein sorting-associated prot…				PF03997	VPS28 protein	PTHR12937	VACUOLAR PROTEIN SORTING 28, ISOFORM 2 (VPS28)	KOG3284	Vacuolar sorting protein VPS28			K12184	ESCRT-I complex subunit VPS28
POPTR_0015s04510	Potri.015G039200	115	454	351	544	0.964096	0.124259		AT1G73620	Pathogenesis-related thaumatin superfamily protein; INVOLVED IN: response to other organism; LOCATED IN: membrane; EXPRESSED IN: 17 plant structures; EXPRESSED DURING: 9 growth stages; CONTAINS InterPro DOMAIN/s: Thaumatin, conserved site (InterPro:IPR017949), Thaumatin, pathogenesis-related (InterPro:IPR001938); BEST Arabidopsis thaliana protein match is: Pathogenesis-related thaumatin superfami…				PF00314	Thaumatin family
POPTR_0015s15280	Potri.015G122700	22	163	159	239	0.964019	-0.0738802		AT3G54950	Encodes pPLAIIIbeta, a member of the Group 3 patatin-related phospholipases. pPLAIIIbeta hydrolyzes phospholipids and galactolipids and additionally has acyl-CoA thioesterase activity. Alterations of pPLAIII&#946; result in changes in lipid levels and composition. protein_coding PATATIN-RELATED PHOSPHOLIPASE IIIBETA (pPLAIIIbeta) PATATIN-LIKE PROTEIN 7 (PLP7);PATATIN-RELATED PHOSPHOLIPASE IIIBETA…				PF01734	Patatin-like phospholipase	PTHR10470	PATATIN-RELATED	KOG0513	Ca2+-independent phospholipase A2					6629	lipid metabolism
POPTR_0012s14310	Potri.012G129900	65	313	293	439	0.96395	0.027871		AT5G51670	Protein of unknown function (DUF668); INVOLVED IN: biological_process unknown; LOCATED IN: chloroplast; EXPRESSED IN: inflorescence meristem, hypocotyl, root, flower; EXPRESSED DURING: petal differentiation and expansion stage; CONTAINS InterPro DOMAIN/s: Protein of unknown function DUF668 (InterPro:IPR007700), Protein of unknown function DUF3475 (InterPro:IPR021864); BEST Arabidopsis thaliana pr…				PF11961	Domain of unknown function (DUF3475)
POPTR_0008s19310	Potri.008G188800	217	383	319	387	0.963944	0.57885		AT1G60800	NSP-interacting kinase 3 (NIK3); FUNCTIONS IN: kinase activity; INVOLVED IN: protein amino acid phosphorylation; LOCATED IN: plasma membrane; EXPRESSED IN: 22 plant structures; EXPRESSED DURING: 13 growth stages; CONTAINS InterPro DOMAIN/s: Protein kinase, ATP binding site (InterPro:IPR017441), Protein kinase, catalytic domain (InterPro:IPR000719), Leucine-rich repeat-containing N-terminal domain…				PF00069	Protein kinase domain	PTHR24420	FAMILY NOT NAMED	KOG1187	Serine/threonine protein kinase					4672	protein kinase activity
POPTR_0002s25950	Potri.002G257700	144	693	789	1011	0.963943	0.0318435		AT1G04040	HAD superfamily, subfamily IIIB acid phosphatase ; FUNCTIONS IN: acid phosphatase activity; INVOLVED IN: biological_process unknown; LOCATED IN: cell wall, plasma membrane, vacuole, plant-type cell wall; EXPRESSED IN: 19 plant structures; EXPRESSED DURING: 9 growth stages; CONTAINS InterPro DOMAIN/s: Acid phosphatase (Class B) (InterPro:IPR005519), Vegetative storage protein/acid phosphatase (Int…				PF03767	HAD superfamily, subfamily IIIB (Acid phosphatase)	PTHR11726	60S RIBOSOMAL PROTEIN L10							3993	acid phosphatase activity
POPTR_0016s11750	Potri.016G110200	189	271	281	319	0.963792	0.642299		AT3G54120	Reticulon family protein; FUNCTIONS IN: molecular_function unknown; INVOLVED IN: biological_process unknown; LOCATED IN: endoplasmic reticulum; EXPRESSED IN: 22 plant structures; EXPRESSED DURING: 11 growth stages; CONTAINS InterPro DOMAIN/s: Reticulon (InterPro:IPR003388); BEST Arabidopsis thaliana protein match is: Reticulon family protein (TAIR:AT3G19460.1); Has 661 Blast hits to 661 proteins …				PF02453	Reticulon	PTHR10994:SF27	RETICULON-RELATED (PLANT)	KOG1792	Reticulon					5783	endoplasmic reticulum
POPTR_0004s06560	Potri.004G067000	102	392	287	361	0.963736	0.211181		AT5G24760	GroES-like zinc-binding dehydrogenase family protein; FUNCTIONS IN: oxidoreductase activity, zinc ion binding; INVOLVED IN: oxidation reduction; LOCATED IN: chloroplast; EXPRESSED IN: 22 plant structures; EXPRESSED DURING: 13 growth stages; CONTAINS InterPro DOMAIN/s: GroES-like (InterPro:IPR011032), Polyketide synthase, enoylreductase (InterPro:IPR020843), Alcohol dehydrogenase GroES-like (Inter…				PF00107	Zinc-binding dehydrogenase	PTHR11695	ALCOHOL DEHYDROGENASE RELATED	KOG0022	Alcohol dehydrogenase, class III	1.1.1.1	Alcohol dehydrogenase.	K00001	alcohol dehydrogenase [EC:1.1.1.1]	8270	zinc ion binding
POPTR_0015s14410	Potri.015G130800	137	307	336	406	0.963715	0.333092		AT1G62870	unknown protein; BEST Arabidopsis thaliana protein match is: unknown protein (TAIR:AT1G12380.1); Has 351 Blast hits to 343 proteins in 42 species: Archae - 2; Bacteria - 0; Metazoa - 27; Fungi - 5; Plants - 299; Viruses - 0; Other Eukaryotes - 18 (source: NCBI BLink). protein_coding
POPTR_0019s07200	Potri.019G047600	376	984	825	873	0.96371	0.394134		AT5G16730	LOCATED IN: chloroplast; EXPRESSED IN: 23 plant structures; EXPRESSED DURING: 13 growth stages; CONTAINS InterPro DOMAIN/s: Protein of unknown function DUF827, plant (InterPro:IPR008545), Spectrin/alpha-actinin (InterPro:IPR018159); BEST Arabidopsis thaliana protein match is: Plant protein of unknown function (DUF827) (TAIR:AT3G02930.1); Has 1807 Blast hits to 1807 proteins in 277 species: Archae…				PF05701	Plant protein of unknown function (DUF827)	PTHR23160	MYOSIN HEAVY CHAIN-RELATED
POPTR_0016s00870	Potri.016G006900	1	151	141	229	0.963529	-0.258951		AT2G01750	Encodes a microtubule associated protein (MAP70-3). Expressed in all tissues. protein_coding MICROTUBULE-ASSOCIATED PROTEINS 70-3 (MAP70-3) MICROTUBULE-ASSOCIATED PROTEINS 70-3 (MAP70-3)				PF07058	Myosin II heavy chain-like
POPTR_0006s07750	Potri.006G077900	311	555	481	514	0.963478	0.601028		AT4G31300	Encodes 20S proteasome subunit PBA1 (PBA1). PBA1 acts as a plant caspase-3-like enzyme. protein_coding (PBA1) (PBA1)				PF00227	Proteasome subunit	PTHR11599	PROTEASOME SUBUNIT ALPHA/BETA	KOG0174	20S proteasome, regulatory subunit beta type PSMB6/PSMB9/PRE3	3.4.25.1	Proteasome endopeptidase complex.	K02738	20S proteasome subunit beta 1 [EC:3.4.25.1]	4298	threonine endopeptidase activity
POPTR_0009s14220	Potri.009G140200	188	249	267	277	0.96347	0.718381		AT1G16210	unknown protein; CONTAINS InterPro DOMAIN/s: Protein of unknown function DUF1014 (InterPro:IPR010422); Has 16107 Blast hits to 8386 proteins in 1107 species: Archae - 26; Bacteria - 3370; Metazoa - 4013; Fungi - 1516; Plants - 526; Viruses - 120; Other Eukaryotes - 6536 (source: NCBI BLink). protein_coding				PF06244	Protein of unknown function (DUF1014)	PTHR21680	UNCHARACTERIZED	KOG3223	Uncharacterized conserved protein
POPTR_0014s01450	Potri.014G014200	100	272	284	372	0.963369	0.233555		AT1G10720	BSD domain-containing protein; CONTAINS InterPro DOMAIN/s: BSD (InterPro:IPR005607); BEST Arabidopsis thaliana protein match is: BSD domain-containing protein (TAIR:AT3G49800.1); Has 1569 Blast hits to 1461 proteins in 180 species: Archae - 0; Bacteria - 14; Metazoa - 740; Fungi - 179; Plants - 264; Viruses - 21; Other Eukaryotes - 351 (source: NCBI BLink). protein_coding				PF03909	BSD domain
POPTR_0013s05850	Potri.013G061800	796	9499	7899	7874	0.963198	-0.0330416		AT5G17920	Encodes a cytosolic cobalamin-independent methionine synthase, involved in methionine regeneration via the activated methyl cycle (SAM cycle). The protein undergoes thiolation following treatment with the oxidant tert-butylhydroperoxide. protein_coding METHIONINE SYNTHESIS 1 (ATMS1) METHIONINE SYNTHESIS 1 (ATMS1); (ATMETS);COBALAMIN-INDEPENDENT METHIONINE SYNTHASE (ATCIMS)				PF01717	Cobalamin-independent synthase, Catalytic domain	PTHR19960	TEKTIN RELATED	KOG2263	Methionine synthase II (cobalamin-independent)	2.1.1.14	5-methyltetrahydropteroyltriglutamate--homocysteine S-methyltransferase.	K00549	5-methyltetrahydropteroyltriglutamate--homocysteine methyltransferase [EC:2.1.1.14]	3871	5-methyltetrahydropteroyltriglutamate-homocysteine S-methyltransferase activity
POPTR_0019s10570	Potri.019G077100	56	117	97	131	0.963071	0.436569		AT1G09645	unknown protein; BEST Arabidopsis thaliana protein match is: unknown protein (TAIR:AT1G57765.1); Has 35333 Blast hits to 34131 proteins in 2444 species: Archae - 798; Bacteria - 22429; Metazoa - 974; Fungi - 991; Plants - 531; Viruses - 0; Other Eukaryotes - 9610 (source: NCBI BLink). protein_coding
POPTR_0019s14940	Potri.019G128900	255	421	372	392	0.962919	0.649873		AT1G06890	Nucleotide/sugar transporter family protein protein_coding				PF03151	Triose-phosphate Transporter family	PTHR11132	SOLUTE CARRIER FAMILY 35	KOG1441	Glucose-6-phosphate/phosphate and phosphoenolpyruvate/phosphate antiporter					16020	membrane
POPTR_0001s44100	Potri.001G415300	46	120	117	110	0.962912	0.382015		AT5G54590	Splice variant At5g54590.2 encodes CRLK1 (440-amino acid in length) calcium/calmodulin-regulated receptor-like kinase crucial for cold tolerance. CRLK1 is Primarily localized in the plasma membrane. protein_coding CALCIUM/CALMODULIN-REGULATED RECEPTOR-LIKE KINASE 1 (CRLK1) CALCIUM/CALMODULIN-REGULATED RECEPTOR-LIKE KINASE 1 (CRLK1)				PF07714	Protein tyrosine kinase	PTHR24420	FAMILY NOT NAMED	KOG1187	Serine/threonine protein kinase					4672	protein kinase activity
POPTR_0009s03320	Potri.009G028100	613	857	931	964	0.96291	0.673718		AT5G59890	actin depolymerizing factor 4 (ADF4) mRNA, complete cds protein_coding ACTIN DEPOLYMERIZING FACTOR 4 (ADF4) ACTIN DEPOLYMERIZING FACTOR 4 (ADF4); (ATADF4)				PF00241	Cofilin/tropomyosin-type actin-binding protein	PTHR11913	ACTIN DEPOLYMERIZING FACTOR	KOG1735	Actin depolymerizing factor			K05765	cofilin	3779	actin binding
POPTR_0004s03930	Potri.004G039100	105	174	161	161	0.962891	0.645448		AT2G20780	Major facilitator superfamily protein; FUNCTIONS IN: carbohydrate transmembrane transporter activity, sugar:hydrogen symporter activity; INVOLVED IN: transport, transmembrane transport; LOCATED IN: integral to membrane, membrane; EXPRESSED IN: 22 plant structures; EXPRESSED DURING: 15 growth stages; CONTAINS InterPro DOMAIN/s: Sugar transporter, conserved site (InterPro:IPR005829), Major facilita…				PF00083	Sugar (and other) transporter	PTHR24063	FAMILY NOT NAMED	KOG0254	Predicted transporter (major facilitator superfamily)					22857	transmembrane transporter activity
POPTR_0017s04830	Potri.017G017000	69	102	94	114	0.962815	0.652402		AT5G44170	S-adenosyl-L-methionine-dependent methyltransferases superfamily protein; CONTAINS InterPro DOMAIN/s: Methyltransferase-16, putative (InterPro:IPR019410); BEST Arabidopsis thaliana protein match is: S-adenosyl-L-methionine-dependent methyltransferases superfamily protein (TAIR:AT1G08125.1); Has 872 Blast hits to 871 proteins in 146 species: Archae - 0; Bacteria - 8; Metazoa - 297; Fungi - 242; Pl…				PF10294	Putative methyltransferase	PTHR14614	UNCHARACTERIZED	KOG2793	Putative N2,N2-dimethylguanosine tRNA methyltransferase					8276	protein methyltransferase activity
POPTR_0006s20710	Potri.006G192700	66	204	192	182	0.962748	0.312514		AT3G12110	Encodes an actin that is expressed predominantly during reproductive development. protein_coding ACTIN-11 (ACT11) ACTIN-11 (ACT11)				PF00022	Actin	PTHR11937	ACTIN	KOG0676	Actin and related proteins			K10355	actin, other eukaryote
POPTR_0001s25910	Potri.001G252100	74	98	101	98	0.962729	0.765323		AT2G40116	Phosphoinositide-specific phospholipase C family protein; FUNCTIONS IN: phospholipase C activity, phosphoinositide phospholipase C activity, phosphoric diester hydrolase activity; INVOLVED IN: signal transduction, intracellular signaling pathway, lipid metabolic process; LOCATED IN: cellular_component unknown; CONTAINS InterPro DOMAIN/s: Phospholipase C, phosphoinositol-specific, EF-hand-like (In…				PF00168	C2 domain	PTHR10336:SF35	PHOSPHOINOSITIDE-SPECIFIC PHOSPHOLIPASE C FAMILY P	KOG0169	Phosphoinositide-specific phospholipase C	3.1.4.11	1-phosphatidylinositol-4,5-bisphosphate phosphodiesterase.	K05857	phospholipase C, delta [EC:3.1.4.11]	5515	protein binding
POPTR_0002s05990	Potri.002G059000	154	420	319	445	0.962691	0.31678		AT3G59110	Protein kinase superfamily protein; FUNCTIONS IN: protein serine/threonine kinase activity, protein kinase activity, kinase activity, ATP binding; INVOLVED IN: protein amino acid phosphorylation; LOCATED IN: plasma membrane; EXPRESSED IN: 22 plant structures; EXPRESSED DURING: 13 growth stages; CONTAINS InterPro DOMAIN/s: Protein kinase, ATP binding site (InterPro:IPR017441), Protein kinase, cata…		protein kinase family protein; similar to protein kinase domain containing protein; [ co-ortholog (2of2) of At2g42960, ]		PF00069	Protein kinase domain	PTHR24420:SF937		KOG1187	Serine/threonine protein kinase					4672	protein kinase activity
POPTR_0003s07970	Potri.003G081800	430	845	804	1054	0.962667	0.426334		AT1G02130	Belongs to the Rab1 GTPase subfamily. This small GTP-binding protein is required in ER to Golgi transportation. protein_coding RAS 5 (RA-5) ARABIDOPSIS THALIANA RESPONSIVE TO ABSCISIC ACID 1B (ATRAB1B);ARABIDOPSIS RAS 5 (ARA5);RAS 5 (RA-5);RAS 5 (ARA-5);ARABIDOPSIS THALIANA RAB D2A (ATRABD2A);RAB D2A (RABD2A)				PF00071	Ras family	PTHR24073:SF227	SUBFAMILY NOT NAMED	KOG0084	GTPase Rab1/YPT1, small G protein superfamily, and related GTP-binding proteins			K07976	Rab family, other	3924	GTPase activity
POPTR_0011s13310	Potri.011G129400	115	342	305	300	0.962641	0.334889		AT4G27270	Quinone reductase family protein; FUNCTIONS IN: oxidoreductase activity, FMN binding; INVOLVED IN: negative regulation of transcription; LOCATED IN: plasma membrane; EXPRESSED IN: 21 plant structures; EXPRESSED DURING: 13 growth stages; CONTAINS InterPro DOMAIN/s: Flavoprotein WrbA (InterPro:IPR010089), NADPH-dependent FMN reductase (InterPro:IPR005025), Flavodoxin/nitric oxide synthase (InterPro…				PF03358	NADPH-dependent FMN reductase			KOG3135	1,4-benzoquinone reductase-like; Trp repressor binding protein-like/protoplast-secreted protein					10181	FMN binding
POPTR_0002s03990	Potri.002G038800	1029	1299	1307	1275	0.96264	0.8125		AT2G31200	Encodes actin depolymerizing factor 6 (ADF6). protein_coding ACTIN DEPOLYMERIZING FACTOR 6 (ADF6) ACTIN DEPOLYMERIZING FACTOR 6 (ADF6); (ATADF6)		similar to Actin-depolymerizing factor 6 (ADF-6) (AtADF6).; [ co-ortholog (1of3) of At2g31200, ]		PF00241	Cofilin/tropomyosin-type actin-binding protein	PTHR11913	ACTIN DEPOLYMERIZING FACTOR	KOG1735	Actin depolymerizing factor					3779	actin binding
POPTR_0002s01750	Potri.002G016100	21	38	33	35	0.962633	0.593745		AT4G35790	Encodes a protein with phospholipase D activity. Involved in phospolipase metabolism. Mutants are affected in hydrogen peroxide mediated cell death. protein_coding PHOSPHOLIPASE D DELTA (PLDDELTA) PHOSPHOLIPASE D DELTA (PLDDELTA);ARABIDOPSIS THALIANA PHOSPHOLIPASE D DELTA (ATPLDDELTA)				PF00168	C2 domain	PTHR18896	PHOSPHOLIPASE D	KOG1329	Phospholipase D1					5515	protein binding
POPTR_0006s05230	Potri.006G053700	58	155	184	186	0.962554	0.285578		AT2G41890	curculin-like (mannose-binding) lectin family protein / PAN domain-containing protein; FUNCTIONS IN: sugar binding, protein kinase activity, ATP binding; INVOLVED IN: protein amino acid phosphorylation, recognition of pollen; LOCATED IN: endomembrane system; EXPRESSED IN: 22 plant structures; EXPRESSED DURING: 13 growth stages; CONTAINS InterPro DOMAIN/s: Curculin-like (mannose-binding) lectin (I…				PF00954	S-locus glycoprotein family	PTHR24420	FAMILY NOT NAMED	KOG1187	Serine/threonine protein kinase					4672	protein kinase activity
POPTR_0004s05830	Potri.004G059600	349	5418	3576	4832	0.962438	-0.105184	GT2	AT4G18780	Encodes a member of the cellulose synthase family involved in secondary cell wall biosynthesis. Mutants have abnormal xylem formation, reduced cellulose content, and enhanced drought and osmotic stress tolerance. Mediates resistance towards bacterial pathogens via ABA. Confers resistance towards bacterial and fungal pathogens, independent of salicylic acid, ethylene and jasmonate signaling. prote…	AtCESA8 (IRX1) *			PF03552	Cellulose synthase	PTHR13301	X-BOX TRANSCRIPTION FACTOR-RELATED			2.4.1.12	Cellulose synthase (UDP-forming).	K10999	cellulose synthase A [EC:2.4.1.12]	16760	cellulose synthase (UDP-forming) activity
POPTR_0008s06890	Potri.008G069000	63	217	157	211	0.962291	0.238792		AT2G40120	Protein kinase superfamily protein; FUNCTIONS IN: protein serine/threonine kinase activity, protein kinase activity, kinase activity, ATP binding; INVOLVED IN: protein amino acid phosphorylation; LOCATED IN: cytoplasm; EXPRESSED IN: 22 plant structures; EXPRESSED DURING: 13 growth stages; CONTAINS InterPro DOMAIN/s: Protein kinase, catalytic domain (InterPro:IPR000719), Serine/threonine-protein k…				PF00069	Protein kinase domain	PTHR24058	DUAL SPECIFICITY PROTEIN KINASE	KOG0671	LAMMER dual specificity kinases					4672	protein kinase activity
POPTR_0010s19270	Potri.010G185300	54	187	164	246	0.962258	0.146658		AT3G56050	Protein kinase family protein; FUNCTIONS IN: protein kinase activity, kinase activity, ATP binding; INVOLVED IN: protein amino acid phosphorylation; EXPRESSED IN: 22 plant structures; EXPRESSED DURING: 13 growth stages; CONTAINS InterPro DOMAIN/s: Protein kinase, catalytic domain (InterPro:IPR000719), Serine-threonine/tyrosine-protein kinase (InterPro:IPR001245), Protein kinase-like domain (Inter…				PF07714	Protein tyrosine kinase	PTHR24420	FAMILY NOT NAMED	KOG1187	Serine/threonine protein kinase					4672	protein kinase activity
POPTR_0011s11100	Potri.011G109700	187	317	266	315	0.962183	0.611637		AT3G14920	Peptide-N4-(N-acetyl-beta-glucosaminyl)asparagine amidase A protein; INVOLVED IN: biological_process unknown; LOCATED IN: plasma membrane, vacuole, plant-type cell wall; EXPRESSED IN: 23 plant structures; EXPRESSED DURING: 13 growth stages; CONTAINS InterPro DOMAIN/s: Peptide-N4-(N-acetyl-beta-glucosaminyl)asparagine amidase A (InterPro:IPR021102); BEST Arabidopsis thaliana protein match is: Pept…				PF12222	Peptide N-acetyl-beta-D-glucosaminyl asparaginase amidase A
POPTR_0004s04030	Potri.004G040200	29	47	40	48	0.96216	0.630703		AT3G09010	Protein kinase superfamily protein; FUNCTIONS IN: protein serine/threonine kinase activity, protein kinase activity, kinase activity, ATP binding; INVOLVED IN: protein amino acid phosphorylation; LOCATED IN: cellular_component unknown; EXPRESSED IN: 20 plant structures; EXPRESSED DURING: 12 growth stages; CONTAINS InterPro DOMAIN/s: Protein kinase, ATP binding site (InterPro:IPR017441), Protein k…				PF07714	Protein tyrosine kinase	PTHR24420	FAMILY NOT NAMED	KOG1187	Serine/threonine protein kinase					4672	protein kinase activity
POPTR_0006s04420	Potri.006G045700	23	71	63	62	0.962147	0.319478		AT3G57220	Glycosyl transferase family 4 protein; FUNCTIONS IN: UDP-N-acetylglucosamine-dolichyl-phosphate N-acetylglucosaminephosphotransferase activity; INVOLVED IN: polysaccharide biosynthetic process; LOCATED IN: endoplasmic reticulum, plasma membrane; EXPRESSED IN: 16 plant structures; EXPRESSED DURING: 10 growth stages; CONTAINS InterPro DOMAIN/s: Glycosyl transferase, family 4, conserved region (Inte…				PF00953	Glycosyl transferase family 4	PTHR10571	GLUCOSAMINEPHOSPHOTRANSFERASE	KOG2788	Glycosyltransferase	2.7.8.15	UDP-N-acetylglucosamine--dolichyl-phosphate N-acetylglucosaminephosphotransferase.	K01001	UDP-N-acetylglucosamine--dolichyl-phosphate N-acetylglucosaminephosphotransferase [EC:2.7.8.15]	8963	phospho-N-acetylmuramoyl-pentapeptide-transferase activity
POPTR_0958s00200	Potri.006G097100	15	159	166	148	0.961981	-0.0163383		AT2G38080	LAC4 appears to have laccase activity based on enzyme assays performed using lac4 mutants. These mutants also have reduced levels of lignin. LAC4 is expressed in vascular bundles and fibers and likely contributes to lignin biosynthesis, and hence cell wall biosynthesis, there. lac4/irx12 mutants have a mild irregular xylem phenotype. protein_coding IRREGULAR XYLEM 12 (IRX12) IRREGULAR XYLEM 12 (I…				PF00394	Multicopper oxidase	PTHR11709	MULTI-COPPER OXIDASE	KOG1263	Multicopper oxidases					16491	oxidoreductase activity
POPTR_0011s16350	Potri.T140200	26	39	43	45	0.961866	0.614073		AT1G30760	FAD-binding Berberine family protein; FUNCTIONS IN: electron carrier activity, oxidoreductase activity, FAD binding, catalytic activity; LOCATED IN: endomembrane system; EXPRESSED IN: inflorescence meristem, root, flower, pedicel; EXPRESSED DURING: 4 anthesis, petal differentiation and expansion stage; CONTAINS InterPro DOMAIN/s: FAD-binding, type 2 (InterPro:IPR016166), Berberine/berberine-like …
POPTR_0009s13150	Potri.009G128900	207	245	246	267	0.961844	0.82097		AT2G21190	ER lumen protein retaining receptor family protein; FUNCTIONS IN: ER retention sequence binding, receptor activity; INVOLVED IN: protein retention in ER lumen, protein transport; LOCATED IN: integral to membrane; EXPRESSED IN: male gametophyte, pollen tube; EXPRESSED DURING: M germinated pollen stage; CONTAINS InterPro DOMAIN/s: ER lumen protein retaining receptor (InterPro:IPR000133); BEST Arabi…				PF00810	ER lumen protein retaining receptor	PTHR10585	ER LUMEN PROTEIN RETAINING RECEPTOR-RELATED	KOG3106	ER lumen protein retaining receptor					46923	ER retention sequence binding
POPTR_0001s29510	Potri.001G288200	121	359	362	334	0.961762	0.317911		AT3G49720	unknown protein; FUNCTIONS IN: molecular_function unknown; INVOLVED IN: biological_process unknown; LOCATED IN: chloroplast thylakoid membrane, Golgi apparatus, plasma membrane, membrane; EXPRESSED IN: 25 plant structures; EXPRESSED DURING: 15 growth stages; BEST Arabidopsis thaliana protein match is: unknown protein (TAIR:AT5G65810.1); Has 64 Blast hits to 64 proteins in 11 species: Archae - 0; …
POPTR_0012s02660	Potri.012G019700	354	669	760	833	0.96165	0.442517		AT5G53510	oligopeptide transporter protein_coding OLIGOPEPTIDE TRANSPORTER 9 (OPT9) OLIGOPEPTIDE TRANSPORTER 9 (ATOPT9);OLIGOPEPTIDE TRANSPORTER 9 (OPT9)				PF03169	OPT oligopeptide transporter protein	PTHR22601	ISP4 LIKE PROTEIN	KOG2262	Sexual differentiation process protein ISP4					55085	transmembrane transport
POPTR_0019s11500	Potri.019G085200	57	85	75	90	0.961521	0.67197	GT41	AT1G22700	Encodes a TPR protein with homology to Ycf37 from Synechocystis that is localized to the thylakoid membrane and is involved in photosystem I biogenesis. protein_coding				PF00515	Tetratricopeptide repeat	PTHR26312:SF36	SUBFAMILY NOT NAMED							5515	protein binding
POPTR_0006s11140	Potri.006G110800	701	948	899	900	0.961514	0.779996		AT2G05840	Encodes 20S proteasome subunit PAA2 (PAA2). protein_coding 20S PROTEASOME SUBUNIT PAA2 (PAA2) 20S PROTEASOME SUBUNIT PAA2 (PAA2)				PF00227	Proteasome subunit	PTHR11599:SF11	PROTEASOME BETA/DELTA SUBUNIT	KOG0182	20S proteasome, regulatory subunit alpha type PSMA6/SCL1	3.4.25.1	Proteasome endopeptidase complex.	K02730	20S proteasome subunit alpha 1 [EC:3.4.25.1]	6511	ubiquitin-dependent protein catabolism
POPTR_0006s19580	Potri.006G181900	371	4720	3174	4134	0.961428	-0.0745021	GT2	AT5G17420	Encodes a xylem-specific cellulose synthase that is phosphorylated on one or more serine residues (on either S185 or one of S180 or S181). protein_coding IRREGULAR XYLEM 3 (IRX3) IRREGULAR XYLEM 3 (IRX3);MURUS 10 (MUR10); (ATCESA7);CELLULOSE SYNTHASE CATALYTIC SUBUNIT 7 (CESA7)	AtCESA7 (IRX3) *			PF03552	Cellulose synthase	PTHR13301	X-BOX TRANSCRIPTION FACTOR-RELATED			2.4.1.12	Cellulose synthase (UDP-forming).	K10999	cellulose synthase A [EC:2.4.1.12]	16760	cellulose synthase (UDP-forming) activity
POPTR_0017s12120	Potri.017G085000	50	234	191	198	0.961323	0.167677		AT3G28345	Encodes an ATP-binding cassette (ABC) transporter. Expressed in the vascular tissue of primary stem. protein_coding ATP-BINDING CASSETTE B15 (ABCB15) MULTI-DRUG RESISTANCE 13 (MDR13);ATP-BINDING CASSETTE B15 (ABCB15)				PF00664	ABC transporter transmembrane region	PTHR24221	FAMILY NOT NAMED	KOG0055	Multidrug/pheromone exporter, ABC superfamily					5524	ATP binding
POPTR_0008s17220	Potri.008G172400	197	380	333	445	0.961291	0.464144		AT2G33310	Auxin induced gene, IAA13 (IAA13). protein_coding AUXIN-INDUCED PROTEIN 13 (IAA13) AUXIN-INDUCED PROTEIN 13 (IAA13)				PF02309	AUX/IAA family									6355	regulation of transcription, DNA-dependent
POPTR_0001s13290	Potri.001G062000	90	138	120	133	0.961244	0.690448		AT2G33510	unknown protein; INVOLVED IN: biological_process unknown; LOCATED IN: cellular_component unknown; BEST Arabidopsis thaliana protein match is: unknown protein (TAIR:AT1G28070.1). protein_coding
POPTR_0002s13980	Potri.002G138900	40	142	102	148	0.961124	0.204777		AT2G44745	WRKY family transcription factor; CONTAINS InterPro DOMAIN/s: DNA-binding WRKY (InterPro:IPR003657); BEST Arabidopsis thaliana protein match is: WRKY DNA-binding protein 13 (TAIR:AT4G39410.1); Has 3506 Blast hits to 3049 proteins in 189 species: Archae - 0; Bacteria - 0; Metazoa - 0; Fungi - 0; Plants - 3483; Viruses - 0; Other Eukaryotes - 23 (source: NCBI BLink). protein_coding WRKY DNA-BINDING…				PF03106	WRKY DNA -binding domain									3700	transcription factor activity
POPTR_0001s13960	Potri.001G055100	141	1180	890	984	0.961093	0.0163978		AT1G27920	microtubule-associated protein 65-8 (MAP65-8); CONTAINS InterPro DOMAIN/s: Microtubule-associated protein, MAP65/ASE1-type (InterPro:IPR007145); BEST Arabidopsis thaliana protein match is: microtubule-associated protein 65-2 (TAIR:AT4G26760.1); Has 2013 Blast hits to 1836 proteins in 335 species: Archae - 36; Bacteria - 203; Metazoa - 697; Fungi - 206; Plants - 352; Viruses - 0; Other Eukaryotes …				PF03999	Microtubule associated protein (MAP65/ASE1 family)	PTHR19321	PROTEIN REGULATOR OF CYTOKINESIS 1 PRC1-RELATED	KOG4302	Microtubule-associated protein essential for anaphase spindle elongation
POPTR_0011s10651	Potri.011G105000	10	95	66	82	0.961059	-0.0221268		AT1G71400	Encodes a CLAVATA2 (CLV2)-related gene. Complements the clv2 mutant when expressed under the control of the CLV2 promoter. protein_coding RECEPTOR LIKE PROTEIN 12 (RLP12) RECEPTOR LIKE PROTEIN 12 (RLP12);RECEPTOR LIKE PROTEIN 12 (AtRLP12)				PF00560	Leucine Rich Repeat	PTHR24420	FAMILY NOT NAMED	KOG0472	Leucine-rich repeat protein					5515	protein binding
POPTR_0010s04830	Potri.010G038900	10	291	205	241	0.961053	-0.137601		AT1G27210	ARM repeat superfamily protein; FUNCTIONS IN: binding; LOCATED IN: chloroplast; EXPRESSED IN: 23 plant structures; EXPRESSED DURING: 13 growth stages; CONTAINS InterPro DOMAIN/s: HEAT (InterPro:IPR000357), Armadillo-like helical (InterPro:IPR011989), HEAT, type 2 (InterPro:IPR021133), Armadillo-type fold (InterPro:IPR016024); BEST Arabidopsis thaliana protein match is: ARM repeat superfamily prot…				PF02985	HEAT repeat									5515	protein binding
POPTR_0003s07010	Potri.003G072500	443	714	609	694	0.960984	0.653529		AT3G14290	Encodes 20S proteasome subunit PAE2 (PAE2) that has RNase activity. protein_coding 20S PROTEASOME ALPHA SUBUNIT E2 (PAE2) 20S PROTEASOME ALPHA SUBUNIT E2 (PAE2)				PF00227	Proteasome subunit	PTHR11599	PROTEASOME SUBUNIT ALPHA/BETA	KOG0176	20S proteasome, regulatory subunit alpha type PSMA5/PUP2	3.4.25.1	Proteasome endopeptidase complex.	K02729	20S proteasome subunit alpha 5 [EC:3.4.25.1]	4298	threonine endopeptidase activity
POPTR_0011s16290	Potri.011G159500	22	34	37	36	0.96098	0.628		AT1G30760	FAD-binding Berberine family protein; FUNCTIONS IN: electron carrier activity, oxidoreductase activity, FAD binding, catalytic activity; LOCATED IN: endomembrane system; EXPRESSED IN: inflorescence meristem, root, flower, pedicel; EXPRESSED DURING: 4 anthesis, petal differentiation and expansion stage; CONTAINS InterPro DOMAIN/s: FAD-binding, type 2 (InterPro:IPR016166), Berberine/berberine-like …				PF01565	FAD binding domain	PTHR11748:SF29	SUBFAMILY NOT NAMED							8762	UDP-N-acetylmuramate dehydrogenase activity
POPTR_0009s03740	Potri.009G032100	51	67	64	74	0.960944	0.74023		AT5G59410	Rab5-interacting family protein; CONTAINS InterPro DOMAIN/s: Rab5-interacting (InterPro:IPR010742); BEST Arabidopsis thaliana protein match is: Rab5-interacting family protein (TAIR:AT2G29020.1); Has 1807 Blast hits to 1807 proteins in 277 species: Archae - 0; Bacteria - 0; Metazoa - 736; Fungi - 347; Plants - 385; Viruses - 0; Other Eukaryotes - 339 (source: NCBI BLink). protein_coding				PF07019	Rab5-interacting protein (Rab5ip)	PTHR12906	PROTEIN C20ORF24 (RAB5-INTERACTING PROTEIN)	KOG3415	Putative Rab5-interacting protein
POPTR_0009s03300	Potri.009G027900	401	655	581	608	0.960942	0.658058		AT3G46060	small GTP-binding protein (ara-3) protein_coding (RABE1c) (ARA3); (ARA-3); (RABE1c);RAB GTPASE HOMOLOG 8A (ATRAB8A);RAB GTPASE HOMOLOG 8A (RAB8A); (ATRABE1C)				PF00071	Ras family	PTHR24073	FAMILY NOT NAMED	KOG0078	GTP-binding protein SEC4, small G protein superfamily, and related Ras family GTP-binding proteins			K07976	Rab family, other	5737	cytoplasm
POPTR_0004s15050	Potri.004G143200	7	70	88	104	0.960887	-0.0913853		AT1G47480	alpha/beta-Hydrolases superfamily protein; FUNCTIONS IN: hydrolase activity; INVOLVED IN: metabolic process; LOCATED IN: cellular_component unknown; EXPRESSED IN: stem, hypocotyl, root, flower; EXPRESSED DURING: petal differentiation and expansion stage; CONTAINS InterPro DOMAIN/s: Lipase, GDXG, active site (InterPro:IPR002168), Alpha/beta hydrolase fold-3 (InterPro:IPR013094); BEST Arabidopsis t…				PF07859	alpha/beta hydrolase fold	PTHR23024:SF10	CARBOXYLESTERASE-RELATED	KOG1515	Arylacetamide deacetylase					16787	hydrolase activity
POPTR_0003s21020	Potri.003G220900	227	801	980	1076	0.960881	0.148511		AT5G56540	Encodes arabinogalactan protein (AGP14). Mutants exhibit longer root hairs. protein_coding ARABINOGALACTAN PROTEIN 14 (AGP14) (ATAGP14);ARABINOGALACTAN PROTEIN 14 (AGP14)	AGP14P
POPTR_0006s21980	Potri.006G203300	187	211	207	222	0.96087	0.877929		AT5G06370	NC domain-containing protein-related; CONTAINS InterPro DOMAIN/s: NC (InterPro:IPR007053); BEST Arabidopsis thaliana protein match is: NC domain-containing protein-related (TAIR:AT3G02700.1); Has 30201 Blast hits to 17322 proteins in 780 species: Archae - 12; Bacteria - 1396; Metazoa - 17338; Fungi - 3422; Plants - 5037; Viruses - 0; Other Eukaryotes - 2996 (source: NCBI BLink). protein_coding				PF04970	NC domain	PTHR13943:SF16	NC DOMAIN-CONTAINING PROTEIN
POPTR_0014s11000	Potri.014G114700	1507	9060	10245	13670	0.960817	-0.0275003		AT4G01850	S-adenosylmethionine synthetase 2 (SAM-2); FUNCTIONS IN: copper ion binding, methionine adenosyltransferase activity; INVOLVED IN: one-carbon metabolic process, S-adenosylmethionine biosynthetic process; LOCATED IN: nucleolus, cell wall; EXPRESSED IN: 27 plant structures; EXPRESSED DURING: 17 growth stages; CONTAINS InterPro DOMAIN/s: S-adenosylmethionine synthetase (InterPro:IPR002133), S-adenos…		similar to S-adenosylmethionine synthetase 1 (EC 2.5.1.6) (Methionine adenosyltransferase 1) (AdoMet synthetase 1).; [ co-ortholog (1of2) of At1g02500, At4g01850, ]	methionine adenosyltransferase	PF02772	S-adenosylmethionine synthetase, central domain	PTHR11964	S-ADENOSYLMETHIONINE SYNTHETASE	KOG1506	S-adenosylmethionine synthetase	2.5.1.6	Methionine adenosyltransferase.	K00789	S-adenosylmethionine synthetase [EC:2.5.1.6]	4478	methionine adenosyltransferase activity
POPTR_0004s03830	Potri.004G038100	126	276	323	327	0.960783	0.381363		AT5G08370	alpha-galactosidase 2 (AGAL2); FUNCTIONS IN: alpha-galactosidase activity, hydrolase activity, hydrolyzing O-glycosyl compounds, catalytic activity; INVOLVED IN: positive regulation of flower development, leaf morphogenesis; LOCATED IN: plant-type cell wall; EXPRESSED IN: 22 plant structures; EXPRESSED DURING: 13 growth stages; CONTAINS InterPro DOMAIN/s: Aldolase-type TIM barrel (InterPro:IPR013…				PF02065	Melibiase	PTHR11452	ALPHA-GALACTOSIDASE/ALPHA-N-ACETYLGALACTOSAMINIDASE	KOG2366	Alpha-D-galactosidase (melibiase)					4553	hydrolase activity, hydrolyzing O-glycosyl compounds
POPTR_0014s06960	Potri.014G073700	6	48	32	44	0.960778	-0.00575526		AT4G25420	Encodes gibberellin 20-oxidase that is involved in the later steps of the gibberellin biosynthetic pathway. Regulated by a circadian clock. Weak expression response to far red light. protein_coding (GA20OX1) ARABIDOPSIS THALIANA GIBBERELLIN 20-OXIDASE 1 (ATGA20OX1); (AT2301); (GA20OX1);GA REQUIRING 5 (GA5)				PF03171	2OG-Fe(II) oxygenase superfamily	PTHR10209	FE(II)/ ASCORBATE OXIDASE SUPERFAMILY	KOG0143	Iron/ascorbate family oxidoreductases					16491	oxidoreductase activity
POPTR_0019s05980	Potri.019G042900	45	60	61	69	0.960771	0.705718		AT1G09815	polymerase delta 4 (POLD4); FUNCTIONS IN: DNA-directed DNA polymerase activity; INVOLVED IN: DNA replication; LOCATED IN: nucleus; EXPRESSED IN: 24 plant structures; EXPRESSED DURING: 15 growth stages; CONTAINS InterPro DOMAIN/s: DNA polymerase delta, subunit 4 (InterPro:IPR007218); Has 212 Blast hits to 212 proteins in 91 species: Archae - 0; Bacteria - 0; Metazoa - 52; Fungi - 86; Plants - 65; …		similar to DNA polymerase delta subunit 4 family; similar to Swiss-Prot:Q9HCU8 DNA polymerase delta subunit 4 (DNA polymerase delta subunit p12) (Homo sapiens); [ co-ortholog (2of2) of At1g09815, ]		PF04081	DNA polymerase delta, subunit 4	PTHR14303	DNA POLYMERASE DELTA SUBUNIT 4					K03505	DNA polymerase delta subunit 4	6260	DNA replication
POPTR_0017s12470	Potri.017G088700	210	429	429	555	0.960744	0.389829		AT3G29200	L-ascorbate peroxidase protein_coding CHORISMATE MUTASE 1 (CM1) ARABIDOPSIS THALIANA CHORISMATE MUTASE 1 (ATCM1);CHORISMATE MUTASE 1 (CM1)				PF01817	Chorismate mutase type II	PTHR21145	CHORISMATE MUTASE	KOG0795	Chorismate mutase					46417	chorismate metabolism
POPTR_0001s39540	Potri.001G387100	298	348	330	357	0.960624	0.865077		AT1G78680	The Arabidopsis protein AtGGH2 is a gamma-glutamyl hydrolase acting specifically on monoglutamates. The enzyme is involved in the tetrahydrofolate metabolism and located to the vacuole. protein_coding GAMMA-GLUTAMYL HYDROLASE 2 (GGH2) GAMMA-GLUTAMYL HYDROLASE 2 (GGH2);GAMMA-GLUTAMYL HYDROLASE 2 (ATGGH2)				PF07722	Peptidase C26	PTHR11315	PROTEASE FAMILY C26 GAMMA-GLUTAMYL HYDROLASE	KOG1559	Gamma-glutamyl hydrolase	3.4.19.9	Gamma-glutamyl hydrolase.	K01307	gamma-glutamyl hydrolase [EC:3.4.19.9]	16787	hydrolase activity
POPTR_0007s02520	Potri.007G122700	84	246	247	340	0.960441	0.198902		AT4G27130	Translation initiation factor SUI1 family protein; FUNCTIONS IN: translation initiation factor activity; INVOLVED IN: translational initiation, translation; LOCATED IN: cellular_component unknown; EXPRESSED IN: 24 plant structures; EXPRESSED DURING: 15 growth stages; CONTAINS InterPro DOMAIN/s: Translation initiation factor SUI1 (InterPro:IPR001950), Eukaryotic translation initiation factor SUI1 …				PF01253	Translation initiation factor SUI1	PTHR10388	TRANSLATION FACTOR SUI1	KOG1770	Translation initiation factor 1 (eIF-1/SUI1)			K03113	translation initiation factor eIF-1	3743	translation initiation factor activity
POPTR_0014s13210	Potri.014G136300	29	195	130	208	0.960345	-0.00475963		AT5G35960	Protein kinase family protein; FUNCTIONS IN: protein serine/threonine kinase activity, protein kinase activity, kinase activity, ATP binding; INVOLVED IN: protein amino acid phosphorylation; LOCATED IN: cellular_component unknown; EXPRESSED IN: inflorescence meristem, hypocotyl, root, flower; EXPRESSED DURING: petal differentiation and expansion stage; CONTAINS InterPro DOMAIN/s: Protein kinase, …		null		PF00069	Protein kinase domain	PTHR24420:SF794		KOG1187	Serine/threonine protein kinase					4672	protein kinase activity
POPTR_0005s27810	Potri.005G256700	65	75	71	75	0.960213	0.885936		AT1G76460	RNA-binding (RRM/RBD/RNP motifs) family protein; FUNCTIONS IN: RNA binding, nucleotide binding, nucleic acid binding; INVOLVED IN: biological_process unknown; LOCATED IN: cellular_component unknown; EXPRESSED IN: 23 plant structures; EXPRESSED DURING: 13 growth stages; CONTAINS InterPro DOMAIN/s: RNA recognition motif, RNP-1 (InterPro:IPR000504), Nucleotide-binding, alpha-beta plait (InterPro:IPR…				PF00076	RNA recognition motif. (a.k.a. RRM, RBD, or RNP domain)	PTHR24011	FAMILY NOT NAMED	KOG0149	Predicted RNA-binding protein SEB4 (RRM superfamily)					3676	nucleic acid binding
POPTR_0002s10190	Potri.002G101500	10	36	27	32	0.960058	0.247901		AT2G14095	unknown protein; FUNCTIONS IN: molecular_function unknown; INVOLVED IN: biological_process unknown; LOCATED IN: mitochondrion; EXPRESSED IN: 7 plant structures; EXPRESSED DURING: 4 anthesis, C globular stage, petal differentiation and expansion stage; Has 106 Blast hits to 103 proteins in 21 species: Archae - 0; Bacteria - 5; Metazoa - 0; Fungi - 4; Plants - 87; Viruses - 0; Other Eukaryotes - 10…
POPTR_0019s01600	Potri.019G002100	107	1669	1564	2516	0.960053	-0.178626		AT2G03200	Eukaryotic aspartyl protease family protein; FUNCTIONS IN: aspartic-type endopeptidase activity; INVOLVED IN: proteolysis; LOCATED IN: endomembrane system; EXPRESSED IN: 10 plant structures; EXPRESSED DURING: 4 anthesis, C globular stage, petal differentiation and expansion stage; CONTAINS InterPro DOMAIN/s: Peptidase aspartic (InterPro:IPR021109), Peptidase aspartic, catalytic (InterPro:IPR00900…		aspartyl protease family protein; [ co-ortholog (1of2) of At2g03200, ]	aspartyl protease	PF00026	Eukaryotic aspartyl protease	PTHR13683	ASPARTYL PROTEASES	KOG1339	Aspartyl protease					4190	aspartic-type endopeptidase activity
POPTR_0019s08080	Potri.019G053600	1601	3050	2649	2769	0.959953	0.565791		AT5G36230	ARM repeat superfamily protein; FUNCTIONS IN: binding, translation initiation factor activity; INVOLVED IN: regulation of translational initiation; LOCATED IN: membrane; EXPRESSED IN: 24 plant structures; EXPRESSED DURING: 13 growth stages; CONTAINS InterPro DOMAIN/s: eIF4-gamma/eIF5/eIF2-epsilon (InterPro:IPR003307), Armadillo-type fold (InterPro:IPR016024); BEST Arabidopsis thaliana protein mat…				PF02020	eIF4-gamma/eIF5/eIF2-epsilon	PTHR14208	HFB2 PROTEIN	KOG2297	Predicted translation factor, contains W2 domain					5488	binding
POPTR_0015s15330	Potri.015G122100	60	206	214	294	0.959911	0.131013		AT2G35150	Encodes EXORDIUM LIKE 7. protein_coding EXORDIUM LIKE 7 (EXL7) EXORDIUM LIKE 7 (EXL7);EXORDIUM LIKE 1 (EXL1)		phosphate-responsive 1 family protein; similar to phi-1 (phosphate-induced gene) (Nicotiana tabacum) GI:3759184; [ ortholog of At2g35150,]		PF04674	Phosphate-induced protein 1 conserved region
POPTR_0005s23830	Potri.005G216900	339	638	681	640	0.959905	0.524797		AT3G22970	Protein of unknown function (DUF506) ; FUNCTIONS IN: molecular_function unknown; INVOLVED IN: biological_process unknown; LOCATED IN: chloroplast; CONTAINS InterPro DOMAIN/s: Protein of unknown function DUF506, plant (InterPro:IPR006502); BEST Arabidopsis thaliana protein match is: Protein of unknown function (DUF506) (TAIR:AT4G14620.1); Has 397 Blast hits to 394 proteins in 24 species: Archae - …				PF04720	Protein of unknown function (DUF506)
POPTR_0014s09150	Potri.014G095800	49	434	395	634	0.959889	-0.109205		AT1G01430	Encodes a member of the TBL (TRICHOME BIREFRINGENCE-LIKE) gene family containing a plant-specific DUF231 (domain of unknown function) domain. TBL gene family has 46 members, two of which (TBR/AT5G06700 and TBL3/AT5G01360) have been shown to be involved in the synthesis and deposition of secondary wall cellulose, presumably by influencing the esterification state of pectic polymers. A nomenclature…		similar to expressed protein in Arabidopsis thaliana; [ co-ortholog (1of2) of At4g01080, At1g01430, ]		PF03005	Arabidopsis proteins of unknown function	PTHR13533	FAMILY NOT NAMED
POPTR_0014s19010	Potri.014G190000	13	41	31	37	0.95988	0.300364		AT5G48720	Encodes XRI1 (X-ray induced 1). Required for post-meiotic stages of pollen development and male and female meiosis. Maybe required for meiotic DNA repair. Inducible by X-ray. Homozygous xri1 mutants are sterile due to extensive chromosome fragmentation. protein_coding X-RAY INDUCED TRANSCRIPT 1 (XRI1) X-RAY INDUCED TRANSCRIPT 1 (XRI1);X-RAY INDUCED TRANSCRIPT (XRI)
POPTR_0003s12040	Potri.003G120400	19	55	43	49	0.959777	0.34411		AT4G11820	Encodes a protein with hydroxymethylglutaryl-CoA synthase activity which was characterized by phenotypical complementation of the S. cerevisiae mutant. protein_coding HYDROXYMETHYLGLUTARYL-COA SYNTHASE (HMGS) (MVA1);FLAKY POLLEN 1 (FKP1);HYDROXYMETHYLGLUTARYL-COA SYNTHASE (HMGS)				PF01154	Hydroxymethylglutaryl-coenzyme A synthase N terminal	PTHR11877	HYDROXYMETHYLGLUTARYL-COA SYNTHASE							4421	hydroxymethylglutaryl-CoA synthase activity
POPTR_0018s11700	Potri.018G107600	107	186	198	235	0.959685	0.4881		AT2G24240	BTB/POZ domain with WD40/YVTN repeat-like protein; FUNCTIONS IN: voltage-gated potassium channel activity; INVOLVED IN: potassium ion transport; LOCATED IN: voltage-gated potassium channel complex, membrane; EXPRESSED IN: 17 plant structures; EXPRESSED DURING: 11 growth stages; CONTAINS InterPro DOMAIN/s: WD40 repeat-like-containing domain (InterPro:IPR011046), BTB/POZ fold (InterPro:IPR011333), …				PF02214	K+ channel tetramerisation domain	PTHR14499	POTASSIUM CHANNEL TETRAMERIZATION DOMAIN-CONTAINING	KOG2714	SETA binding protein SB1 and related proteins, contain BTB/POZ domain					5249	voltage-gated potassium channel activity
POPTR_0018s09060	Potri.018G083700	218	542	462	477	0.959672	0.422818		AT4G29100	basic helix-loop-helix (bHLH) DNA-binding superfamily protein; FUNCTIONS IN: sequence-specific DNA binding transcription factor activity; INVOLVED IN: regulation of transcription; LOCATED IN: nucleus; EXPRESSED IN: 22 plant structures; EXPRESSED DURING: 10 growth stages; CONTAINS InterPro DOMAIN/s: Helix-loop-helix DNA-binding domain (InterPro:IPR001092), Helix-loop-helix DNA-binding (InterPro:IP…
POPTR_0001s09090	Potri.001G107000	36	427	502	668	0.959645	-0.131448		AT3G61260	Remorin family protein; FUNCTIONS IN: binding; INVOLVED IN: biological_process unknown; LOCATED IN: plasma membrane, vacuole; EXPRESSED IN: 24 plant structures; EXPRESSED DURING: 16 growth stages; CONTAINS InterPro DOMAIN/s: Remorin, C-terminal (InterPro:IPR005516), Remorin, N-terminal (InterPro:IPR005518); BEST Arabidopsis thaliana protein match is: Remorin family protein (TAIR:AT2G45820.1); Has…		null		PF03763	Remorin, C-terminal region
POPTR_0017s10650	Potri.017G070300	119	189	162	197	0.959634	0.636138		AT5G40670	PQ-loop repeat family protein / transmembrane family protein; FUNCTIONS IN: molecular_function unknown; INVOLVED IN: biological_process unknown; LOCATED IN: plasma membrane, membrane; EXPRESSED IN: 24 plant structures; EXPRESSED DURING: 15 growth stages; CONTAINS InterPro DOMAIN/s: Cystinosin/ERS1p repeat (InterPro:IPR006603), Lysosomal cystine transporter (InterPro:IPR005282); Has 1807 Blast hit…				PF04193	PQ loop repeat	PTHR13131	CYSTINOSIN	KOG2913	Predicted membrane protein			K12386	cystinosin
POPTR_0001s40320	Potri.001G392700	41	100	95	90	0.959531	0.422193	GT31	AT1G53290	Galactosyltransferase family protein; FUNCTIONS IN: transferase activity, transferring hexosyl groups, transferase activity, transferring glycosyl groups; INVOLVED IN: protein amino acid glycosylation; LOCATED IN: membrane; EXPRESSED IN: 24 plant structures; EXPRESSED DURING: 15 growth stages; CONTAINS InterPro DOMAIN/s: Glycosyl transferase, family 31 (InterPro:IPR002659); BEST Arabidopsis thali…				PF01762	Galactosyltransferase	PTHR11214	BETA-1,3-N-ACETYLGLUCOSAMINYLTRANSFERASE	KOG2288	Galactosyltransferases					8378	galactosyltransferase activity
POPTR_0001s07400	Potri.001G036900	387	3384	3450	5165	0.959403	-0.105678		AT3G21240	encodes an isoform of 4-coumarate:CoA ligase (4CL), which is involved in the last step of the general phenylpropanoid pathway. The catalytic efficiency was in the following (descending) order: p-coumaric acid, caffeic acid, ferulic acid, 5-OH-ferulic acid and cinnamic acid. At4CL2 was unable to use sinapic acid as substrate. protein_coding 4-COUMARATE:COA LIGASE 2 (4CL2) (AT4CL2);4-COUMARATE:COA …	4CL	similar to 4-coumarate-CoA ligase (EC 6.2.1.12) - quaking aspen. [ORG:Populus tremuloides]; [ co-ortholog (1of4) of AAC24503, At1g51680, CAB97359, CAA49575, AAC97600, AAK58908, AAF91310, AAL56850, AAS88873, S31705, P31686, T08074, AAL35216, AAL02145, AAF7	4CL2	PF00501	AMP-binding enzyme	PTHR24096	FAMILY NOT NAMED	KOG1176	Acyl-CoA synthetase	6.2.1.12	4-coumarate--CoA ligase.	K01904	4-coumarate--CoA ligase [EC:6.2.1.12]	3824	catalytic activity
POPTR_0013s03790	Potri.013G040600	291	605	525	542	0.959396	0.516741		AT5G28840	Encodes a protein with GDP-D-mannose 3',5'-epimerase activity. The enzyme is involved in ascorbate biosynthesis. It catalyzes the conversion of GDP-D-mannose to GDP-L-galactose. protein_coding "GDP-D-MANNOSE 3',5'-EPIMERASE" (GME) "GDP-D-MANNOSE 3',5'-EPIMERASE" (GME)				PF01370	NAD dependent epimerase/dehydratase family	PTHR10366	NAD DEPENDENT EPIMERASE/DEHYDRATASE	KOG1429	dTDP-glucose 4-6-dehydratase/UDP-glucuronic acid decarboxylase	5.1.3.-	Acting on carbohydrates and derivatives.	K10046	GDP-D-mannose 3', 5'-epimerase [EC:5.1.3.18 5.1.3.-]	3854	3-beta-hydroxy-delta5-steroid dehydrogenase activity
POPTR_0006s24460	Potri.006G228200	235	562	446	513	0.959204	0.434237		AT2G46210	Fatty acid/sphingolipid desaturase; FUNCTIONS IN: oxidoreductase activity, oxidoreductase activity, acting on paired donors, with oxidation of a pair of donors resulting in the reduction of molecular oxygen to two molecules of water, iron ion binding, heme binding; INVOLVED IN: oxidation reduction, fatty acid biosynthetic process, lipid metabolic process; EXPRESSED IN: 23 plant structures; EXPRES…		null		PF00173	Cytochrome b5-like Heme/Steroid binding domain	PTHR19353	FATTY ACID DESATURASE 2	KOG4232	Delta 6-fatty acid desaturase/delta-8 sphingolipid desaturase					20037	heme binding
POPTR_0006s01550	Potri.006G014400	51	328	217	316	0.959204	0.0317656		AT3G50950	HOPZ-ACTIVATED RESISTANCE 1 (ZAR1); FUNCTIONS IN: ATP binding; INVOLVED IN: defense response, apoptosis; LOCATED IN: cellular_component unknown; EXPRESSED IN: 22 plant structures; EXPRESSED DURING: 13 growth stages; CONTAINS InterPro DOMAIN/s: NB-ARC (InterPro:IPR002182), Disease resistance protein (InterPro:IPR000767); BEST Arabidopsis thaliana protein match is: Disease resistance protein (CC-NB…		null		PF00931	NB-ARC domain	PTHR23155	LEUCINE-RICH REPEAT-CONTAINING PROTEIN	KOG4658	Apoptotic ATPase					43531	ADP binding
POPTR_0001s28570	Potri.001G279000	14	164	143	238	0.959108	-0.149718		AT1G07120	FUNCTIONS IN: molecular_function unknown; INVOLVED IN: biological_process unknown; LOCATED IN: chloroplast envelope; EXPRESSED IN: inflorescence meristem, petal, leaf whorl, flower; EXPRESSED DURING: 4 anthesis, petal differentiation and expansion stage; BEST Arabidopsis thaliana protein match is: Tetratricopeptide repeat (TPR)-like superfamily protein (TAIR:AT4G18570.1); Has 288 Blast hits to 26…
POPTR_0015s05010	Potri.015G034700	1971	4053	3472	4760	0.959053	0.426695		AT5G37600	encodes a cytosolic glutamine synthetase, the enzyme has high affinity with substrate ammonium protein_coding GLUTAMINE SYNTHASE CLONE R1 (GSR 1) ARABIDOPSIS THALIANA GLUTAMINE SYNTHASE CLONE R1 (ATGSR1);GLUTAMINE SYNTHASE 1;1 (GLN1;1);ARABIDOPSIS GLUTAMINE SYNTHASE 1;1 (ATGLN1;1);GLUTAMINE SYNTHASE CLONE R1 (GSR 1)		similar to glutamine synthetase. [ORG:Glycine falcata]; [ co-ortholog (1of8) of AAM71227, AAR05531, AAP51252, AAR05559, AAR05552, AAM71209, AAM71231, AAR05581, AAR05506, AAP51256, AAO41677, AAO41668, AAC37356, AAM71193, AAM71233, AAR05523, AAO41662, AAR05		PF03951	Glutamine synthetase, beta-Grasp domain	PTHR20852:SF14	GLUTAMINE SYNTHETASE (GLUTAMATE--AMMONIA LIGASE) (	KOG0683	Glutamine synthetase	6.3.1.2	Glutamate--ammonia ligase.	K01915	glutamine synthetase [EC:6.3.1.2]	4356	glutamate-ammonia ligase activity
POPTR_0017s05760	Potri.017G028900	50	65	61	62	0.95901	0.810046		AT3G59490	unknown protein; FUNCTIONS IN: molecular_function unknown; INVOLVED IN: biological_process unknown; EXPRESSED IN: 22 plant structures; EXPRESSED DURING: 13 growth stages; Has 30201 Blast hits to 17322 proteins in 780 species: Archae - 12; Bacteria - 1396; Metazoa - 17338; Fungi - 3422; Plants - 5037; Viruses - 0; Other Eukaryotes - 2996 (source: NCBI BLink). protein_coding
POPTR_0011s13600	Potri.011G132600	20	292	214	239	0.958966	-0.0697709	GT8	AT5G54690	Encodes a protein with putative galacturonosyltransferase activity. Mutants defective in this gene displayed a notable reduction in xylose (>50%) in the cell walls from stems and roots and a reduction in cellulose (~25%). protein_coding GALACTURONOSYLTRANSFERASE 12 (GAUT12) IRREGULAR XYLEM 8 (IRX8); (LGT6);GALACTURONOSYLTRANSFERASE 12 (GAUT12)	IRX8	null		PF01501	Glycosyl transferase family 8	PTHR13778:SF2	GLYCOSYL TRANSFERASE-RELATED			2.4.1.43	Polygalacturonate 4-alpha-galacturonosyltransferase.	K13648	alpha-1,4-galacturonosyltransferase [EC:2.4.1.43]	16757	transferase activity, transferring glycosyl groups
POPTR_0006s02200	Potri.006G021200	113	306	228	302	0.958886	0.344331		AT2G32240	FUNCTIONS IN: molecular_function unknown; INVOLVED IN: response to cadmium ion; LOCATED IN: plasma membrane; EXPRESSED IN: 25 plant structures; EXPRESSED DURING: 13 growth stages; CONTAINS InterPro DOMAIN/s: Prefoldin (InterPro:IPR009053); BEST Arabidopsis thaliana protein match is: unknown protein (TAIR:AT1G05320.3); Has 470429 Blast hits to 168274 proteins in 4282 species: Archae - 6896; Bacter…								KOG4593	Mitotic checkpoint protein MAD1
POPTR_0002s02640	Potri.002G024800	44	61	61	71	0.95884	0.674064		AT3G27230	S-adenosyl-L-methionine-dependent methyltransferases superfamily protein; CONTAINS InterPro DOMAIN/s: Protein of unknown function DUF248, methyltransferase putative (InterPro:IPR004159); BEST Arabidopsis thaliana protein match is: S-adenosyl-L-methionine-dependent methyltransferases superfamily protein (TAIR:AT5G40830.2); Has 347 Blast hits to 346 proteins in 22 species: Archae - 0; Bacteria - 2;…				PF03141	Putative methyltransferase	PTHR10108	METHYLTRANSFERASE							8168	methyltransferase activity
POPTR_0276s00200		5	54	44	44	0.958829	-0.0168514
POPTR_0004s10680	Potri.004G107000	92	196	177	175	0.958736	0.501267		AT5G08120	Microtubule-associated and viral movement protein binding protein. Negatively regulates KN1 association to plasmodesmata and, consequently, cell-to-cell transport. Involved in the alignment of cortical microtubules, the patterning of stomata and in restricting tobamoviral infections. protein_coding MOVEMENT PROTEIN BINDING PROTEIN 2C (MPB2C) MICROTUBULE BINDING PROTEIN 2C (MBP2C);MOVEMENT PROTEIN…
POPTR_0010s07720	Potri.010G066700	71	92	84	95	0.958597	0.783913		AT5G35620	Cap-binding protein, binds to the 5' cap structure of nuclear-encoded mRNAs. Mutant is resistant to potyvirus infection. protein_coding LOSS OF SUSCEPTIBILITY TO POTYVIRUS 1 (LSP1) (LSP);EUKARYOTIC TRANSLATION INITIATION FACTOR ISOFORM 4E (eIFiso4E);EUKARYOTIC TRANSLATION INITATION FACTOR 4E2 (EIF4E2);EUKARYOTIC INITIATION FACTOR (ISO)4E (EIF(ISO)4E);LOSS OF SUSCEPTIBILITY TO POTYVIRUS 1 (LSP1)				PF01652	Eukaryotic initiation factor 4E	PTHR11960	EUKARYOTIC TRANSLATION INITIATION FACTOR 4E RELATED	KOG1670	Translation initiation factor 4F, cap-binding subunit (eIF-4E) and related cap-binding proteins					3723	RNA binding
POPTR_0001s26560	Potri.001G258400	25	53	52	69	0.958533	0.368184		AT2G41900	CCCH-type zinc finger protein with ARM repeat domain; CONTAINS InterPro DOMAIN/s: Zinc finger, CCCH-type (InterPro:IPR000571), Ankyrin repeat-containing domain (InterPro:IPR020683), Ankyrin repeat (InterPro:IPR002110); BEST Arabidopsis thaliana protein match is: CCCH-type zinc finger protein with ARM repeat domain (TAIR:AT5G12850.1); Has 5399 Blast hits to 3519 proteins in 384 species: Archae - 1…				PF00023	Ankyrin repeat	PTHR14493	UNKEMPT-RELATED	KOG1595	CCCH-type Zn-finger protein					5515	protein binding
POPTR_0010s25600	Potri.010G249600	26	40	41	39	0.958475	0.667394		AT1G17745	encodes a 3-Phosphoglycerate dehydrogenase protein_coding 3-PHOSPHOGLYCERATE DEHYDROGENASE (PGDH) 3-PHOSPHOGLYCERATE DEHYDROGENASE (PGDH)				PF01842	ACT domain	PTHR10996	2-HYDROXYACID DEHYDROGENASE	KOG0068	D-3-phosphoglycerate dehydrogenase, D-isomer-specific 2-hydroxy acid dehydrogenase superfamily	1.1.1.95	Phosphoglycerate dehydrogenase.	K00058	D-3-phosphoglycerate dehydrogenase [EC:1.1.1.95]	16616	oxidoreductase activity, acting on the CH-OH group of donors, NAD or NADP as acceptor
POPTR_0010s24640	Potri.010G240000	132	470	405	401	0.958465	0.265751		AT2G38710	AMMECR1 family; INVOLVED IN: response to salt stress; LOCATED IN: cellular_component unknown; EXPRESSED IN: 22 plant structures; EXPRESSED DURING: 13 growth stages; CONTAINS InterPro DOMAIN/s: AMMECR1 (InterPro:IPR002733); Has 1012 Blast hits to 1010 proteins in 455 species: Archae - 211; Bacteria - 342; Metazoa - 168; Fungi - 130; Plants - 53; Viruses - 0; Other Eukaryotes - 108 (source: NCBI BL…				PF01871	AMMECR1	PTHR13016	AMMECR1 HOMOLOG	KOG3274	Uncharacterized conserved protein, AMMECR1
POPTR_0015s07430	Potri.015G062900	175	444	373	542	0.958462	0.302374		AT5G62500	encodes a homolog of animal microtubule-end-binding protein. There are two other members of this family. EB1 forms foci at regions where the minus ends of microtubules are gathered during mitosis and early cytokinesis. protein_coding END BINDING PROTEIN 1B (EB1B) END BINDING PROTEIN 1B (ATEB1B);END BINDING PROTEIN 1B (EB1B); (ATEB1)				PF03271	EB1-like C-terminal motif	PTHR10623	MICROTUBULE-ASSOCIATED PROTEIN, RP/EB FAMILY	KOG3000	Microtubule-binding protein involved in cell cycle control			K10436	microtubule-associated protein, RP/EB family	5515	protein binding
POPTR_0007s10120			41	35	33	0.958457	-0.168324
POPTR_0007s12950	Potri.007G024300	55	117	135	131	0.958447	0.415681		AT1G75220	Encodes a vacuolar glucose exporter that is induced in response to factors that activate vacuolar glucose pools like darkness, heat stress and wounding and repressed during conditions that trigger glucose accumulation in the vacuole like cold stress and external sugar supply. protein_coding ERD6-LIKE 6 (ERDL6) (ATERDL6);ERD6-LIKE 6 (ERDL6)				PF00083	Sugar (and other) transporter	PTHR24063	FAMILY NOT NAMED	KOG0254	Predicted transporter (major facilitator superfamily)					22857	transmembrane transporter activity
POPTR_0016s03800	Potri.016G038500	155	206	218	212	0.958013	0.748214		AT3G57080	Non-catalytic subunit unique to Nuclear DNA-dependent RNA polymerase V; homologous to budding yeast RPB5. protein_coding (NRPE5) RNA POLYMERASE II FIFTH LARGEST SUBUNIT, B (RPB5B); (NRPE5)				PF01191	RNA polymerase Rpb5, C-terminal domain	PTHR10535	DNA-DIRECTED RNA POLYMERASE II	KOG3218	RNA polymerase, 25-kDa subunit (common to polymerases I, II and III)					3677	DNA binding
POPTR_0006s10530	Potri.006G104400	113	248	195	235	0.957882	0.470386		AT2G38360	prenylated RAB acceptor 1.B4 (PRA1.B4); CONTAINS InterPro DOMAIN/s: Prenylated rab acceptor PRA1 (InterPro:IPR004895); BEST Arabidopsis thaliana protein match is: prenylated RAB acceptor 1.B5 (TAIR:AT5G01640.1); Has 506 Blast hits to 506 proteins in 121 species: Archae - 0; Bacteria - 0; Metazoa - 113; Fungi - 53; Plants - 299; Viruses - 0; Other Eukaryotes - 41 (source: NCBI BLink). protein_codi…		null		PF03208	PRA1 family protein	PTHR19317	PRENYLATED RAB ACCEPTOR 1-RELATED	KOG3142	Prenylated rab acceptor 1
POPTR_0014s12180	Potri.014G127000	1	88	98	143	0.957876	-0.238805		AT2G47550	Plant invertase/pectin methylesterase inhibitor superfamily; FUNCTIONS IN: enzyme inhibitor activity, pectinesterase activity; INVOLVED IN: cell wall modification; LOCATED IN: endomembrane system, cell wall, plant-type cell wall; EXPRESSED IN: 20 plant structures; EXPRESSED DURING: 9 growth stages; CONTAINS InterPro DOMAIN/s: Pectinesterase, active site (InterPro:IPR018040), Pectin lyase fold/vir…		pectinesterase family protein; [ ortholog of At2g47550,]		PF01095	Pectinesterase	PTHR22931	PHOSPHOENOLPYRUVATE DIKINASE-RELATED							30599	pectinesterase activity
POPTR_0015s00550	Potri.015G003100	87	810	947	1269	0.95768	-0.104443		AT5G54160	A caffeic acid/5-hydroxyferulic acid O-methyltransferase. Interacts with 14-4-3 proteins in yeast 2 hybrid assay. AtOMT1 (At5g54160) encodes a flavonol 3?-O-methyltransferase that is highly active towards quercetin and myricetin. The substrate specificity identifies the enzyme as flavonol 3?-methyltransferase which replaces the former annotation of the gene to encode a caffeic acid/5-hydroxyferul…	COMT	similar to Chain A; similar to Crystal Structure Analysis Of Caffeic Acid5-Hydroxyferulic Acid 35-O-Methyltransferase Ferulic Acid Complex. [ORG:Medicago sativa]; [ co-ortholog (2of2) of CAA58218, 1KYW_C, 1KYZ_A, At5g54160, ]		PF00891	O-methyltransferase	PTHR11746	O-METHYLTRANSFERASE							8171	O-methyltransferase activity
POPTR_0001s41060	Potri.001G399900	34	125	138	183	0.957596	0.103805		AT1G53035	unknown protein; FUNCTIONS IN: molecular_function unknown; INVOLVED IN: biological_process unknown; LOCATED IN: endomembrane system; EXPRESSED IN: 23 plant structures; EXPRESSED DURING: 13 growth stages; BEST Arabidopsis thaliana protein match is: unknown protein (TAIR:AT3G15358.1); Has 49 Blast hits to 49 proteins in 9 species: Archae - 0; Bacteria - 0; Metazoa - 0; Fungi - 0; Plants - 49; Virus…
POPTR_0017s12270	Potri.017G086900	37	61	68	75	0.957591	0.528103		AT1G26690	emp24/gp25L/p24 family/GOLD family protein; FUNCTIONS IN: protein transmembrane transporter activity; INVOLVED IN: intracellular protein transport, transport; LOCATED IN: endomembrane system, integral to membrane, membrane; EXPRESSED IN: 22 plant structures; EXPRESSED DURING: 13 growth stages; CONTAINS InterPro DOMAIN/s: GOLD (InterPro:IPR009038), emp24/gp25L/p24 (InterPro:IPR000348); BEST Arabid…				PF01105	emp24/gp25L/p24 family/GOLD	PTHR22811:SF5	EMP24/GP25L-RELATED	KOG1691	emp24/gp25L/p24 family of membrane trafficking proteins					6810	transport
POPTR_0014s02270	Potri.014G022600	18	80	80	117	0.957568	0.0419422		AT3G53010	Domain of unknown function (DUF303) ; FUNCTIONS IN: molecular_function unknown; INVOLVED IN: biological_process unknown; LOCATED IN: endomembrane system; CONTAINS InterPro DOMAIN/s: Protein of unknown function DUF303, acetylesterase putative (InterPro:IPR005181); BEST Arabidopsis thaliana protein match is: Domain of unknown function (DUF303) (TAIR:AT4G34215.2); Has 339 Blast hits to 339 proteins …				PF03629	Domain of unknown function (DUF303)
POPTR_0014s05720	Potri.014G058200	12	118	87	153	0.957534	-0.117364		AT2G45040	Matrixin family protein; FUNCTIONS IN: metallopeptidase activity, metalloendopeptidase activity, zinc ion binding; INVOLVED IN: proteolysis, metabolic process; LOCATED IN: anchored to membrane; EXPRESSED IN: 9 plant structures; EXPRESSED DURING: 4 anthesis, petal differentiation and expansion stage; CONTAINS InterPro DOMAIN/s: Peptidase M10, metallopeptidase (InterPro:IPR001818), Peptidoglycan bi…				PF01471	Putative peptidoglycan binding domain	PTHR10201:SF15	MATRIX METALLOPROTEINASE-RELATED							4222	metalloendopeptidase activity
POPTR_0005s22490	Potri.005G203300	108	266	228	233	0.957523	0.42911		AT3G59110	Protein kinase superfamily protein; FUNCTIONS IN: protein serine/threonine kinase activity, protein kinase activity, kinase activity, ATP binding; INVOLVED IN: protein amino acid phosphorylation; LOCATED IN: plasma membrane; EXPRESSED IN: 22 plant structures; EXPRESSED DURING: 13 growth stages; CONTAINS InterPro DOMAIN/s: Protein kinase, ATP binding site (InterPro:IPR017441), Protein kinase, cata…				PF00069	Protein kinase domain	PTHR24420:SF937		KOG1187	Serine/threonine protein kinase					4672	protein kinase activity
POPTR_0011s01590		81	164	134	181	0.957502	0.46074
POPTR_0007s10710	Potri.007G047000	42	579	669	922	0.957463	-0.152351	DUF579	AT3G50220	Encode a DUF579 (domain of unknown function 579) containing protein essential for normal xylan synthesis and deposition in the secondary cell wall. protein_coding IRREGULAR XYLEM 15 (IRX15) IRREGULAR XYLEM 15 (IRX15)	IRX15	similar to expressed protein in Arabidopsis thaliana; [ ortholog of At3g50220,]		PF04669	Protein of unknown function (DUF579)
POPTR_0002s21280	Potri.002G228900	185	330	303	300	0.957388	0.603364	GT31	AT1G05170	Galactosyltransferase family protein; FUNCTIONS IN: transferase activity, transferring hexosyl groups, transferase activity, transferring glycosyl groups; INVOLVED IN: protein amino acid glycosylation; LOCATED IN: endomembrane system, membrane; EXPRESSED IN: 14 plant structures; EXPRESSED DURING: 4 anthesis, C globular stage, 4 leaf senescence stage, petal differentiation and expansion stage, E e…				PF01762	Galactosyltransferase	PTHR11214	BETA-1,3-N-ACETYLGLUCOSAMINYLTRANSFERASE	KOG2288	Galactosyltransferases					8378	galactosyltransferase activity
POPTR_0016s12960	Potri.016G121900	68	104	90	100	0.957283	0.693656		AT5G01580	thiol reductase in OAS metabolism protein_coding OAS HIGH ACCUMULATION 1 (OSH1) OAS HIGH ACCUMULATION 1 (OSH1)				PF03227	Gamma interferon inducible lysosomal thiol reductase (GILT)	PTHR13234	GAMMA-INTERFERON INDUCIBLE LYSOSOMAL THIOL REDUCTASE (GILT)-RELATED	KOG3160	Gamma-interferon inducible lysosomal thiol reductase
POPTR_1040s00200	Potri.002G101200	11	383	504	582	0.957282	-0.176199		AT1G22480	Cupredoxin superfamily protein; FUNCTIONS IN: electron carrier activity, copper ion binding; LOCATED IN: anchored to membrane; EXPRESSED IN: shoot apex, inflorescence meristem, embryo, flower, seed; EXPRESSED DURING: F mature embryo stage, petal differentiation and expansion stage, E expanded cotyledon stage, D bilateral stage; CONTAINS InterPro DOMAIN/s: Plastocyanin-like (InterPro:IPR003245), C…				PF02298	Plastocyanin-like domain									5507	copper ion binding
POPTR_0010s15150	Potri.010G141600	810	7330	7848	11432	0.957272	-0.11021		AT3G16920	Encodes a chitinase-like protein expressed predominantly in stems. Mutants accumulate ligning in etiolated hypocotyls. protein_coding CHITINASE-LIKE PROTEIN 2 (CTL2) (ATCTL2);CHITINASE-LIKE PROTEIN 2 (CTL2)		similar to class1 chitinase. [ORG:Pisum sativum]; [ ortholog of BAC81645,At3g16920,]	chitinase	PF00182	Chitinase class I	PTHR22595	CHITINASE-RELATED	KOG4742	Predicted chitinase					4568	chitinase activity
POPTR_0005s22550		10	41	34	54	0.957228	0.0859001
POPTR_0011s12710	Potri.011G126300	46	618	653	975	0.957213	-0.159909		AT4G27350	Protein of unknown function (DUF1223); CONTAINS InterPro DOMAIN/s: Protein of unknown function DUF1223 (InterPro:IPR010634); BEST Arabidopsis thaliana protein match is: Protein of unknown function (DUF1223) (TAIR:AT5G54240.1); Has 527 Blast hits to 527 proteins in 230 species: Archae - 0; Bacteria - 439; Metazoa - 0; Fungi - 4; Plants - 46; Viruses - 0; Other Eukaryotes - 38 (source: NCBI BLink).…		similar to expressed protein in Arabidopsis thaliana; [ ortholog of At5g54240,]		PF06764	Protein of unknown function (DUF1223)
POPTR_0010s15600	Potri.010G145900	263	431	444	419	0.957198	0.625291		AT2G18790	Red/far-red photoreceptor involved in the regulation of de-etiolation. Exists in two inter-convertible forms: Pr and Pfr (active). Involved in the light-promotion of seed germination and in the shade avoidance response. protein_coding PHYTOCHROME B (PHYB) PHYTOCHROME B (PHYB);OUT OF PHASE 1 (OOP1); (HY3)				PF01590	GAF domain	PTHR24423	TWO COMPONENT SIGNAL TRANSDUCTION PROTEIN-RELATED							8020	G-protein coupled photoreceptor activity
POPTR_0006s26330		34	72	63	64	0.957101	0.507997
POPTR_0010s08670	Potri.010G076200	345	967	728	1060	0.957069	0.292085		AT3G23090	TPX2 (targeting protein for Xklp2) protein family; CONTAINS InterPro DOMAIN/s: Xklp2 targeting protein (InterPro:IPR009675); BEST Arabidopsis thaliana protein match is: WVD2-like 1 (TAIR:AT3G04630.3); Has 678 Blast hits to 638 proteins in 104 species: Archae - 2; Bacteria - 22; Metazoa - 209; Fungi - 27; Plants - 299; Viruses - 0; Other Eukaryotes - 119 (source: NCBI BLink). protein_coding				PF06886	Targeting protein for Xklp2 (TPX2)
POPTR_0001s38010	Potri.001G371200	74	789	619	1080	0.956958	-0.135655		AT5G55970	RING/U-box superfamily protein; FUNCTIONS IN: zinc ion binding; LOCATED IN: chloroplast; EXPRESSED IN: 15 plant structures; EXPRESSED DURING: LP.06 six leaves visible, LP.04 four leaves visible, 4 anthesis, 4 leaf senescence stage, petal differentiation and expansion stage; CONTAINS InterPro DOMAIN/s: Zinc finger, RING-type (InterPro:IPR001841), Zinc finger, C3HC4 RING-type (InterPro:IPR018957); …				PF00097	Zinc finger, C3HC4 type (RING finger)	PTHR14155:SF27	OS09G0323100 PROTEIN
POPTR_0007s05120	Potri.007G096000	364	445	446	435	0.956841	0.839978		AT5G65270	RAB GTPase homolog A4A (RABA4a); FUNCTIONS IN: GTP binding; INVOLVED IN: protein transport, small GTPase mediated signal transduction; LOCATED IN: plasma membrane, membrane; EXPRESSED IN: 24 plant structures; EXPRESSED DURING: 13 growth stages; CONTAINS InterPro DOMAIN/s: Ras GTPase (InterPro:IPR001806), Small GTP-binding protein (InterPro:IPR005225), Small GTPase (InterPro:IPR020851), Ras (Inter…				PF00071	Ras family	PTHR24073	FAMILY NOT NAMED	KOG0087	GTPase Rab11/YPT3, small G protein superfamily			K07976	Rab family, other	5525	GTP binding
POPTR_0004s05680	Potri.004G058100	7	58	73	69	0.956738	-0.0134251		AT4G18640	Required for root hair elongation during tip growth. protein_coding MORPHOGENESIS OF ROOT HAIR 1 (MRH1) MORPHOGENESIS OF ROOT HAIR 1 (MRH1)				PF07714	Protein tyrosine kinase	PTHR24420:SF810		KOG1187	Serine/threonine protein kinase					4672	protein kinase activity
POPTR_0004s16830	Potri.004G161200	296	406	366	389	0.956736	0.771698		AT4G34640	Encodes squalene synthase, which converts two molecules of farnesyl diphosphate (FPP) into squalene via an intermediate: presqualene diphosphate (PSPP). It is generally thought to be one of the key enzymes of sterol biosynthesis, since it catalyzes the first pathway-specific reaction of the sterol branch of the isoprenoid pathway. protein_coding SQUALENE SYNTHASE 1 (SQS1) (ERG9);SQUALENE SYNTHASE…				PF00494	Squalene/phytoene synthase	PTHR11626	FARNESYL-DIPHOSPHATE FARNESYLTRANSFERASE	KOG1459	Squalene synthetase	2.5.1.21	Farnesyl-diphosphate farnesyltransferase.	K00801	farnesyl-diphosphate farnesyltransferase [EC:2.5.1.21]	16740	transferase activity
POPTR_0001s14680	Potri.001G048500	42	75	68	68	0.956589	0.60462		AT2G25220	Protein kinase superfamily protein; FUNCTIONS IN: protein serine/threonine kinase activity, protein kinase activity, kinase activity, ATP binding; INVOLVED IN: protein amino acid phosphorylation; EXPRESSED IN: 8 plant structures; EXPRESSED DURING: LP.06 six leaves visible, 4 anthesis, petal differentiation and expansion stage, LP.08 eight leaves visible; CONTAINS InterPro DOMAIN/s: Protein kinase…				PF00069	Protein kinase domain	PTHR24420:SF449	SUBFAMILY NOT NAMED	KOG1187	Serine/threonine protein kinase					4672	protein kinase activity
POPTR_0001s05710	Potri.001G019600	39	59	53	55	0.956504	0.709637		AT3G63530	Encodes a novel E3 ubiquitin ligase that acts as a central negative regulator of Arabidopsis floral organ size. Organ size is limited by restricting the period of proliferative growth, rather than the rate of growth and appears to act in a novel pathway, independent of ANT and JAG. Both mRNA and protein are expressed in all actively growing regions of the plant and the vasculature and the protein…				PF00097	Zinc finger, C3HC4 type (RING finger)	PTHR14155:SF11	OS03G0173900 PROTEIN
POPTR_0010s18140	Potri.010G174200	100	433	327	369	0.956386	0.189501		AT1G79420	Protein of unknown function (DUF620); CONTAINS InterPro DOMAIN/s: Protein of unknown function DUF620 (InterPro:IPR006873); BEST Arabidopsis thaliana protein match is: Protein of unknown function (DUF620) (TAIR:AT3G19540.1); Has 30201 Blast hits to 17322 proteins in 780 species: Archae - 12; Bacteria - 1396; Metazoa - 17338; Fungi - 3422; Plants - 5037; Viruses - 0; Other Eukaryotes - 2996 (source…		similar to expressed protein in Arabidopsis thaliana; [ co-ortholog (1of2) of At1g79420, ]		PF04788	Protein of unknown function (DUF620)
POPTR_0003s04200	Potri.003G043200	485	748	643	723	0.956326	0.686239		AT1G60970	SNARE-like superfamily protein; INVOLVED IN: intracellular protein transport, transport; LOCATED IN: clathrin vesicle coat; EXPRESSED IN: leaf whorl, sperm cell, pedicel; EXPRESSED DURING: 4 anthesis; CONTAINS InterPro DOMAIN/s: Longin-like (InterPro:IPR011012); BEST Arabidopsis thaliana protein match is: SNARE-like superfamily protein (TAIR:AT3G09800.1); Has 621 Blast hits to 621 proteins in 219…				PF01217	Clathrin adaptor complex small chain	PTHR11043	ZETA-COAT PROTEIN	KOG3343	Vesicle coat complex COPI, zeta subunit
POPTR_0014s07050	Potri.014G074500	38	79	93	100	0.956314	0.384739		AT4G00230	xylem serine peptidase 1 (XSP1); FUNCTIONS IN: identical protein binding, serine-type endopeptidase activity; INVOLVED IN: proteolysis, negative regulation of catalytic activity; LOCATED IN: cell wall, plant-type cell wall; EXPRESSED IN: 24 plant structures; EXPRESSED DURING: 15 growth stages; CONTAINS InterPro DOMAIN/s: Protease-associated PA (InterPro:IPR003137), Peptidase S8/S53, subtilisin/ke…		null		PF05922	Peptidase inhibitor I9	PTHR10795	SUBTILISIN/KEXIN-RELATED SERINE PROTEASE							4252	serine-type endopeptidase activity
POPTR_0016s01210	Potri.010G156600	4	78	100	94	0.956121	-0.103681		AT5G47530	Auxin-responsive family protein; CONTAINS InterPro DOMAIN/s: Cytochrome b561, eukaryote (InterPro:IPR004877), Uncharacterised conserved protein UCP037471 (InterPro:IPR017214), Protein of unknown function DUF568, DOMON-like (InterPro:IPR007613), DOMON related (InterPro:IPR005018), Cytochrome b561/ferric reductase transmembrane (InterPro:IPR006593); BEST Arabidopsis thaliana protein match is: Auxin…		null		PF03188	Eukaryotic cytochrome b561	PTHR23130	FAMILY NOT NAMED	KOG4293	Predicted membrane protein, contains DoH and Cytochrome b-561/ferric reductase transmembrane domains					16021	integral to membrane
POPTR_0001s27960	Potri.001G272800	1795	3815	3192	3414	0.956015	0.506011		AT5G62690	encodes tubulin beta-2/beta-3 chain protein_coding TUBULIN BETA CHAIN 2 (TUB2) TUBULIN BETA CHAIN 2 (TUB2)				PF03953	Tubulin C-terminal domain	PTHR11588	TUBULIN	KOG1375	Beta tubulin			K07375	tubulin beta	5525	GTP binding
POPTR_0005s10480	Potri.005G101800	78	165	191	184	0.956002	0.419828		AT4G35550	Encodes a WUSCHEL-related homeobox gene family member with 65 amino acids in its homeodomain. WOX13 is the only family member that does not contain a sequence of eight residues (TLPLFPMH) downstream of the homeodomain called the WUS box. protein_coding WUSCHEL RELATED HOMEOBOX 13 (WOX13) (HB-4); (ATWOX13);WUSCHEL RELATED HOMEOBOX 13 (WOX13)				PF00046	Homeobox domain	PTHR24329:SF295		KOG0483	Transcription factor HEX, contains HOX and HALZ domains					3700	transcription factor activity
POPTR_0073s00210	Potri.019G008400	7	86	80	72	0.955973	-0.0271869		AT5G06390	FASCICLIN-like arabinogalactan protein 17 precursor (FLA17); FUNCTIONS IN: molecular_function unknown; INVOLVED IN: cell adhesion; LOCATED IN: vacuole; EXPRESSED IN: guard cell; CONTAINS InterPro DOMAIN/s: FAS1 domain (InterPro:IPR000782); BEST Arabidopsis thaliana protein match is: FASCICLIN-like arabinogalactan protein 18 precursor (TAIR:AT3G11700.1); Has 803 Blast hits to 777 proteins in 229 s…	FLA17			PF02469	Fasciclin domain	PTHR10900:SF38	FLA (FASCICLIN-LIKE ARABINOGALACTAN PROTEIN)
POPTR_0014s17620	Potri.014G178100	9	58	75	76	0.955851	0.00904336		AT5G48900	Pectin lyase-like superfamily protein; FUNCTIONS IN: lyase activity, pectate lyase activity; LOCATED IN: endomembrane system; EXPRESSED IN: 22 plant structures; EXPRESSED DURING: 14 growth stages; CONTAINS InterPro DOMAIN/s: Pectin lyase fold/virulence factor (InterPro:IPR011050), AmbAllergen (InterPro:IPR018082), Pectate lyase/Amb allergen (InterPro:IPR002022), Pectin lyase fold (InterPro:IPR012…				PF00544	Pectate lyase					4.2.2.2	Pectate lyase.	K01728	pectate lyase [EC:4.2.2.2]
POPTR_0017s08600	Potri.017G059300	286	1514	1940	2137	0.955795	0.0289119		AT4G13930	Encodes a serine hydroxymethyltransferase maximally expressed in root protein_coding SERINE HYDROXYMETHYLTRANSFERASE 4 (SHM4) SERINE HYDROXYMETHYLTRANSFERASE 4 (SHM4)		similar to SERINE HYDROXYMETHYLTRANSFERASE 4; [ co-ortholog (2of2) of At4g13930, At4g13890, ]	glycine hydroxymethyltransferase	PF00464	Serine hydroxymethyltransferase	PTHR11680	SERINE HYDROXYMETHYLTRANSFERASE	KOG2467	Glycine/serine hydroxymethyltransferase	2.1.2.1	Glycine hydroxymethyltransferase.	K00600	glycine hydroxymethyltransferase [EC:2.1.2.1]	4372	glycine hydroxymethyltransferase activity
POPTR_0016s14300	Potri.016G136000	30	45	43	42	0.955768	0.70874		AT5G01870	Predicted to encode a PR (pathogenesis-related) protein. Belongs to the lipid transfer protein (PR-14) family with the following members: At2g38540/LTP1, At2g38530/LTP2, At5g59320/LTP3, At5g59310/LTP4, At3g51600/LTP5, At3g08770/LTP6, At2g15050/LTP7, At2g18370/LTP8, At2g15325/LTP9, At5g01870/LTP10, At4g33355/LTP11, At3g51590/LTP12, At5g44265/LTP13, At5g62065/LTP14, At4g08530/LTP15. protein_coding				PF00234	Protease inhibitor/seed storage/LTP family
POPTR_0013s13090	Potri.013G127200	796	2935	2082	3186	0.95568	0.176822		AT3G59690	IQ-domain 13 (IQD13); FUNCTIONS IN: calmodulin binding; LOCATED IN: plasma membrane; EXPRESSED IN: 19 plant structures; EXPRESSED DURING: 8 growth stages; CONTAINS InterPro DOMAIN/s: IQ calmodulin-binding region (InterPro:IPR000048); BEST Arabidopsis thaliana protein match is: IQ-domain 14 (TAIR:AT2G43680.1); Has 1694 Blast hits to 1201 proteins in 100 species: Archae - 0; Bacteria - 16; Metazoa …		calmodulin-binding family protein; similar to SF16 protein (Helianthus annuus) GI:560150; [ co-ortholog (1of3) of At3g59690, At2g43680, ]		PF00612	IQ calmodulin-binding motif	PTHR13140	MYOSIN							5515	protein binding
POPTR_0012s12000	Potri.012G119600	899	1315	1182	1440	0.955573	0.670487		AT2G33120	Encodes a member of Synaptobrevin-like protein family. Also known as VESICLE-ASSOCIATED MEMBRANE PROTEIN 722 (VAMP722). Required for cell plate formation. protein_coding SYNAPTOBREVIN-RELATED PROTEIN 1 (SAR1) SYNAPTOBREVIN-RELATED PROTEIN 1 (SAR1); (VAMP722);ARABIDOPSIS THALIANA VESICLE-ASSOCIATED MEMBRANE PROTEIN 722 (ATVAMP722)				PF00957	Synaptobrevin	PTHR21136	SNARE PROTEINS	KOG0859	Synaptobrevin/VAMP-like protein					16192	vesicle-mediated transport
POPTR_0010s08880	Potri.010G078300	75	134	150	171	0.955524	0.465766		AT4G14550	IAA14 is a member of the Aux/IAA protein family. Involved in lateral root development. Gain of function mutation decreases auxin-inducible gene expression. Protein is localized to the nucleus. Expressed in stele and root tip epidermis. Functions as a negative regulator of ARF7/19. protein_coding INDOLE-3-ACETIC ACID INDUCIBLE 14 (IAA14) SOLITARY ROOT (SLR);INDOLE-3-ACETIC ACID INDUCIBLE 14 (IAA14)		similar to aux/IAA protein. [ORG:Populus tremula x Populus tremuloides]; [ co-ortholog (2of2) of CAC84710, At3g23050, At4g14550, ]		PF02309	AUX/IAA family									6355	regulation of transcription, DNA-dependent
POPTR_0006s10810	Potri.006G107600	19	132	89	116	0.955287	0.0368696		AT5G01830	ARM repeat superfamily protein; FUNCTIONS IN: ubiquitin-protein ligase activity, binding; INVOLVED IN: response to chitin; LOCATED IN: ubiquitin ligase complex; EXPRESSED IN: root; CONTAINS InterPro DOMAIN/s: U box domain (InterPro:IPR003613), Armadillo-like helical (InterPro:IPR011989), Armadillo (InterPro:IPR000225), Armadillo-type fold (InterPro:IPR016024); BEST Arabidopsis thaliana protein ma…				PF00514	Armadillo/beta-catenin-like repeat	PTHR22849	WDSAM1 PROTEIN	KOG4642	Chaperone-dependent E3 ubiquitin protein ligase (contains TPR repeats)					5515	protein binding
POPTR_0010s13130	Potri.010G121600	14	46	33	49	0.955192	0.2298		AT1G68410	Protein phosphatase 2C family protein; FUNCTIONS IN: protein serine/threonine phosphatase activity, catalytic activity; INVOLVED IN: biological_process unknown; LOCATED IN: cellular_component unknown; EXPRESSED IN: 22 plant structures; EXPRESSED DURING: 12 growth stages; CONTAINS InterPro DOMAIN/s: Protein phosphatase 2C-related (InterPro:IPR001932), Protein phosphatase 2C (InterPro:IPR015655), P…				PF00481	Protein phosphatase 2C	PTHR13832	PROTEIN PHOSPHATASE 2C	KOG0698	Serine/threonine protein phosphatase					3824	catalytic activity
POPTR_0001s08600	Potri.001G111700	193	478	406	592	0.955162	0.308927		AT4G11820	Encodes a protein with hydroxymethylglutaryl-CoA synthase activity which was characterized by phenotypical complementation of the S. cerevisiae mutant. protein_coding HYDROXYMETHYLGLUTARYL-COA SYNTHASE (HMGS) (MVA1);FLAKY POLLEN 1 (FKP1);HYDROXYMETHYLGLUTARYL-COA SYNTHASE (HMGS)				PF01154	Hydroxymethylglutaryl-coenzyme A synthase N terminal	PTHR11877	HYDROXYMETHYLGLUTARYL-COA SYNTHASE	KOG1393	Hydroxymethylglutaryl-CoA synthase	2.3.3.10	hydroxymethylglutaryl-CoA synthase	K01641	hydroxymethylglutaryl-CoA synthase [EC:2.3.3.10]	4421	hydroxymethylglutaryl-CoA synthase activity
POPTR_0010s24440	Potri.010G237900	367	439	459	451	0.954966	0.831399		AT3G54250	GHMP kinase family protein; FUNCTIONS IN: diphosphomevalonate decarboxylase activity, kinase activity, ATP binding; INVOLVED IN: isoprenoid biosynthetic process, phosphorylation; LOCATED IN: cellular_component unknown; EXPRESSED IN: 19 plant structures; EXPRESSED DURING: 9 growth stages; CONTAINS InterPro DOMAIN/s: Diphosphomevalonate decarboxylase (InterPro:IPR005935), Ribosomal protein S5 domai…				PF00288	GHMP kinases N terminal domain	PTHR10977:SF2	DIPHOSPHOMEVALONATE DECARBOXYLASE	KOG2833	Mevalonate pyrophosphate decarboxylase	4.1.1.33	Diphosphomevalonate decarboxylase.	K01597	diphosphomevalonate decarboxylase [EC:4.1.1.33]	5524	ATP binding
POPTR_0011s13470	Potri.011G131200	65	133	106	142	0.954951	0.467893		AT5G54590	Splice variant At5g54590.2 encodes CRLK1 (440-amino acid in length) calcium/calmodulin-regulated receptor-like kinase crucial for cold tolerance. CRLK1 is Primarily localized in the plasma membrane. protein_coding CALCIUM/CALMODULIN-REGULATED RECEPTOR-LIKE KINASE 1 (CRLK1) CALCIUM/CALMODULIN-REGULATED RECEPTOR-LIKE KINASE 1 (CRLK1)				PF07714	Protein tyrosine kinase	PTHR24420	FAMILY NOT NAMED	KOG1187	Serine/threonine protein kinase					4672	protein kinase activity
POPTR_0015s06590	Potri.015G055500	14	37	31	46	0.954874	0.276496		AT5G35520	encodes a homologue of the yeast (S. pombe) Mis12 (minichromosome instability) protein. MIS12 co-localizes with 180 bp repeats of centromeric DNA throughout the cell cycle with a similar pattern to AtCENH3/HTR12. Neither of these two proteins completely cover the 180 bp regions based on FISH analysis. protein_coding MINICHROMOSOME INSTABILITY 12 (MIS12)-LIKE (MIS12) MIS12 HOMOLOGUE (MIS12);ARABID…		null		PF05859	Mis12 protein									7049	cell cycle
POPTR_0005s21490	Potri.005G192800	17	95	69	117	0.954846	0.00807182		AT1G21090	Cupredoxin superfamily protein; CONTAINS InterPro DOMAIN/s: Cupredoxin (InterPro:IPR008972); Has 232 Blast hits to 228 proteins in 41 species: Archae - 0; Bacteria - 4; Metazoa - 16; Fungi - 9; Plants - 195; Viruses - 0; Other Eukaryotes - 8 (source: NCBI BLink). protein_coding
POPTR_0006s11530	Potri.006G114400	39	142	128	121	0.95478	0.257839		AT1G79620	Leucine-rich repeat protein kinase family protein; FUNCTIONS IN: protein serine/threonine kinase activity, kinase activity, ATP binding; INVOLVED IN: transmembrane receptor protein tyrosine kinase signaling pathway, protein amino acid phosphorylation; LOCATED IN: endomembrane system; EXPRESSED IN: 8 plant structures; EXPRESSED DURING: 4 anthesis, petal differentiation and expansion stage; CONTAIN…				PF07714	Protein tyrosine kinase	PTHR24420	FAMILY NOT NAMED	KOG1187	Serine/threonine protein kinase					4672	protein kinase activity
POPTR_0001s37550	Potri.001G366800	150	189	191	185	0.954705	0.814465		AT5G55630	Encodes AtTPK1 (KCO1), a member of the Arabidopsis thaliana K+ channel family of AtTPK/KCO proteins. AtTPK1 is targeted to the vacuolar membrane. Forms homomeric ion channels in vivo. Voltage-independent and Ca2+-activated K+ channel. Activated by 14-3-3 proteins. protein_coding TWO PORE K CHANNEL (KCO1) TWO PORE K CHANNEL (KCO1);TWO PORE K CHANNEL 1 (TPK1);TANDEM PORE K+ CHANNEL 1 (ATTPK1); (ATK…				PF07885	Ion channel	PTHR11003:SF5	POTASSIUM CHANNEL PROTEIN
POPTR_0018s05070	Potri.018G054800	138	309	238	299	0.954561	0.452262		AT1G17710	Encodes a phosphoethanolamine/phosphocholine phosphatase. It is likely to be involved in the liberation of inorganic phosphate from intracellular sources. Expression is upregulated in the shoot of cax1/cax3 mutant. protein_coding PHOSPHOETHANOLAMINE/PHOSPHOCHOLINE PHOSPHATASE 1 (PEPC1) (ATPEPC1);PHOSPHOETHANOLAMINE/PHOSPHOCHOLINE PHOSPHATASE 1 (PEPC1);ARABIDOPSIS THALIANA PHOSPHOETHANOLAMINE/PHOS…				PF06888	Putative Phosphatase	PTHR20889	PHOSPHATASE, ORPHAN 1, 2	KOG3120	Predicted haloacid dehalogenase-like hydrolase					16791	phosphoric monoester hydrolase activity
POPTR_0005s25001	Potri.005G228400	19	85	104	97	0.954526	0.123345		AT1G75260	oxidoreductases, acting on NADH or NADPH; FUNCTIONS IN: oxidoreductase activity, acting on NADH or NADPH; LOCATED IN: chloroplast; Has 10100 Blast hits to 7713 proteins in 844 species: Archae - 18; Bacteria - 1249; Metazoa - 3819; Fungi - 1280; Plants - 459; Viruses - 67; Other Eukaryotes - 3208 (source: NCBI BLink). protein_coding
POPTR_0016s03290	Potri.016G033100	63	217	239	319	0.954473	0.123454		AT2G40820	FUNCTIONS IN: molecular_function unknown; INVOLVED IN: biological_process unknown; LOCATED IN: plasma membrane; EXPRESSED IN: 21 plant structures; EXPRESSED DURING: 13 growth stages; BEST Arabidopsis thaliana protein match is: myosin heavy chain-related (TAIR:AT3G56480.1); Has 203 Blast hits to 195 proteins in 64 species: Archae - 3; Bacteria - 13; Metazoa - 26; Fungi - 15; Plants - 101; Viruses …						PTHR26369	FAMILY NOT NAMED
POPTR_0008s20230	Potri.008G197700	179	229	223	219	0.954379	0.816703		AT5G18900	2-oxoglutarate (2OG) and Fe(II)-dependent oxygenase superfamily protein; FUNCTIONS IN: oxidoreductase activity, acting on paired donors, with incorporation or reduction of molecular oxygen, 2-oxoglutarate as one donor, and incorporation of one atom each of oxygen into both donors, oxidoreductase activity, oxidoreductase activity, acting on paired donors, with incorporation or reduction of molecul…				PF01549	ShK domain-like	PTHR10869	PROLYL 4-HYDROXYLASE ALPHA SUBUNIT	KOG1591	Prolyl 4-hydroxylase alpha subunit	1.14.11.2	Procollagen-proline,2-oxoglutarate-4-dioxygenase.	K00472	prolyl 4-hydroxylase [EC:1.14.11.2]	16491	oxidoreductase activity
POPTR_0347s00220		8	76	91	121	0.954138	-0.107967
POPTR_0013s00690	Potri.013G005500	710	949	858	994	0.954097	0.755163		AT5G14670	A member of ARF GTPase family. Arabidopsis has 21 members of this family, known to be essential for vesicle coating and uncoating and functions in GTP-binding. Gene encoding ADP-ribosylation factor and similar to ADP-ribosylation factor DcARF1 (GI:965483) (Daucus carota), other ARFs and ARF-like proteins. The gene is shown to play a role in cell division, cell expansion and cellulose production u…				PF00025	ADP-ribosylation factor family	PTHR11711	ARF-RELATED	KOG0070	GTP-binding ADP-ribosylation factor Arf1			K07977	Arf/Sar family, other	5525	GTP binding
POPTR_0011s15160	Potri.011G148600	19	43	38	54	0.954057	0.348985		AT5G64700	nodulin MtN21-like transporter family protein protein_coding				PF00892	EamA-like transporter family									16020	membrane
POPTR_0004s21730	Potri.004G207500	43	183	124	183	0.954052	0.14705		AT4G35320	unknown protein; BEST Arabidopsis thaliana protein match is: unknown protein (TAIR:AT2G17300.1); Has 30201 Blast hits to 17322 proteins in 780 species: Archae - 12; Bacteria - 1396; Metazoa - 17338; Fungi - 3422; Plants - 5037; Viruses - 0; Other Eukaryotes - 2996 (source: NCBI BLink). protein_coding
POPTR_0010s24420	Potri.010G237700	15	67	85	96	0.954043	0.0642303		AT2G36290	alpha/beta-Hydrolases superfamily protein; FUNCTIONS IN: hydrolase activity; INVOLVED IN: biological_process unknown; LOCATED IN: endoplasmic reticulum; EXPRESSED IN: 24 plant structures; EXPRESSED DURING: 13 growth stages; CONTAINS InterPro DOMAIN/s: Alpha/beta hydrolase fold-1 (InterPro:IPR000073); BEST Arabidopsis thaliana protein match is: alpha/beta-Hydrolases superfamily protein (TAIR:AT1G7…						PTHR10992	ALPHA/BETA HYDROLASE RELATED	KOG1454	Predicted hydrolase/acyltransferase (alpha/beta hydrolase superfamily)
POPTR_0005s02670	Potri.005G026600	68	89	94	91	0.954016	0.762437		AT3G62770	Required for autophagosome formation during nutrient deprivation and senescence. protein_coding AUTOPHAGY 18A (AtATG18a) AUTOPHAGY 18A (AtATG18a);AUTOPHAGY 18A (ATG18a)				PF00400	WD domain, G-beta repeat	PTHR11227	WD-REPEAT PROTEIN INTERACTING WITH PHOSPHOINOSIDES (WIPI)-RELATED	KOG2111	Uncharacterized conserved protein, contains WD40 repeats					5515	protein binding
POPTR_0007s07600	Potri.007G073200	131	249	206	229	0.953935	0.565944		AT3G19910	RING/U-box superfamily protein; FUNCTIONS IN: zinc ion binding; EXPRESSED IN: 24 plant structures; EXPRESSED DURING: 15 growth stages; CONTAINS InterPro DOMAIN/s: Zinc finger, RING-type (InterPro:IPR001841), Zinc finger, C3HC4 RING-type (InterPro:IPR018957); BEST Arabidopsis thaliana protein match is: RING/U-box superfamily protein (TAIR:AT3G63530.2); Has 15086 Blast hits to 12507 proteins in 429…				PF00097	Zinc finger, C3HC4 type (RING finger)	PTHR14155	RING FINGER PROTEIN 6/12/38	KOG1493	Anaphase-promoting complex (APC), subunit 11
POPTR_0006s13120	Potri.006G129200	12	124	132	114	0.953919	-0.00804316		AT5G03170	Encodes FLA11, a member of fasciclin-like arabinogalactan proteins (FLAs) containing a cell adhesion fasciclin (FAS) domain. Mutations result in altered stem biomechanics with reduced tensile strength and reduced tensile modulus of elasticity, as well as altered cell wall architecture and composition, with increased cellulose microfibril angle, reduced arabinose, galactose and cellulose content. …	FLA11	similar to fasciclin-like AGP 13. [ORG:Populus alba x Populus tremula]; [ co-ortholog (1of2) of AAT37956, AAT37954, ]		PF02469	Fasciclin domain	PTHR10900:SF23	FLA (FASCICLIN-LIKE ARABINOGALACTAN PROTEIN)
POPTR_0003s11790	Potri.003G118000	41	119	118	167	0.953742	0.196983		AT1G12500	Nucleotide-sugar transporter family protein; FUNCTIONS IN: organic anion transmembrane transporter activity; LOCATED IN: membrane; EXPRESSED IN: 22 plant structures; EXPRESSED DURING: 13 growth stages; CONTAINS InterPro DOMAIN/s: Protein of unknown function DUF6, transmembrane (InterPro:IPR000620), Protein of unknown function DUF250 (InterPro:IPR004853); BEST Arabidopsis thaliana protein match is…				PF03151	Triose-phosphate Transporter family	PTHR11132	SOLUTE CARRIER FAMILY 35	KOG1441	Glucose-6-phosphate/phosphate and phosphoenolpyruvate/phosphate antiporter					16020	membrane
POPTR_0004s09800	Potri.004G098800	15	53	55	49	0.953682	0.249321		AT1G67060	unknown protein; FUNCTIONS IN: molecular_function unknown; INVOLVED IN: biological_process unknown; LOCATED IN: plasma membrane; EXPRESSED IN: 22 plant structures; EXPRESSED DURING: 13 growth stages; Has 283 Blast hits to 281 proteins in 136 species: Archae - 0; Bacteria - 145; Metazoa - 0; Fungi - 65; Plants - 41; Viruses - 0; Other Eukaryotes - 32 (source: NCBI BLink). protein_coding
POPTR_0008s09450	Potri.008G095000	2	49	31	42	0.95364	-0.1447		AT1G26480	14-3-3 protein GF14iota (grf12) protein_coding GENERAL REGULATORY FACTOR 12 (GRF12) (GF14 IOTA);GENERAL REGULATORY FACTOR 12 (GRF12)				PF00244	14-3-3 protein	PTHR18860	37694	KOG0841	Multifunctional chaperone (14-3-3 family)					19904	protein domain specific binding
[truncated: 711 more rows]
