# Supplementary material for: Secondary cell wall composition and candidate gene expression in developing willow (Salix purpurea) stems
Source: Planta. 2014 Feb 7;239(5):1041–53. doi: 10.1007/s00425-014-2034-1 (PMC3997797; doi:10.1007/s00425-014-2034-1)
Supplement: Supplementary file 3 — Supplementary material 3 (XLSX 15 kb) [file 425_2014_2034_MOESM3_ESM.xlsx]

## Sheet: summary
PFAM accession	PFAM domain name	length	description of domain	number of contigs with this domain
PF00010.21	HLH	55	Helix-loop-helix DNA-binding domain	4
PF00023.25	Ank	33	Ankyrin repeat	2
PF00043.20	GST_C	95	Glutathione S-transferase, C-terminal domain	1
PF00046.24	Homeobox	57	Homeobox domain	1
PF00067.17	p450	463	Cytochrome P450	3
PF00078.22	RVT_1	214	Reverse transcriptase (RNA-dependent DNA polymerase)	12
PF00092.23	VWA	178	von Willebrand factor type A domain	2
PF00097.20	zf-C3HC4	41	Zinc finger, C3HC4 type (RING finger)	2
PF00098.18	zf-CCHC	18	Zinc knuckle	12
PF00115.15	COX1	447	Cytochrome C and Quinol oxidase polypeptide I	2
PF00116.15	COX2	120	Cytochrome C oxidase subunit II, periplasmic domain	1
PF00137.16	ATP-synt_C	66	ATP synthase subunit C	1
PF00146.16	NADHdh	311	NADH dehydrogenase	2
PF00182.14	Glyco_hydro_19	232	Chitinase class I	2
PF00226.26	DnaJ	64	DnaJ domain	1
PF00232.13	Glyco_hydro_1	455	Glycosyl hydrolase family 1	4
PF00293.23	NUDIX	135	NUDIX domain	1
PF00329.14	Complex1_30kDa	103	Respiratory-chain NADH dehydrogenase, 30 Kd subunit	1
PF00361.15	Oxidored_q1	270	NADH-Ubiquinone/plastoquinone (complex I), various chains	4
PF00385.19	Chromo	55	Chromo (CHRromatin Organisation MOdifier) domain	4
PF00453.13	Ribosomal_L20	108	Ribosomal protein L20	1
PF00510.13	COX3	258	Cytochrome c oxidase subunit III	1
PF00560.28	LRR_1	22	Leucine Rich Repeat	1
PF00627.26	UBA	37	UBA/TS-N domain	1
PF00646.28	F-box	48	F-box domain	4
PF00665.21	rve	120	Integrase core domain	24
PF00722.16	Glyco_hydro_16	185	Glycosyl hydrolases family 16	1
PF00725.17	3HCDH	97	3-hydroxyacyl-CoA dehydrogenase, C-terminal domain	1
PF00930.16	DPPIV_N	353	Dipeptidyl peptidase IV (DPP IV) N-terminal region	1
PF00931.17	NB-ARC	287	NB-ARC domain	2
PF01084.15	Ribosomal_S18	54	Ribosomal protein S18	1
PF01095.14	Pectinesterase	298	Pectinesterase	1
PF01348.16	Intron_maturas2	146	Type II intron maturase	2
PF01425.16	Amidase	441	Amidase	1
PF01535.15	PPR	31	PPR repeat	6
PF01701.13	PSI_PsaJ	37	Photosystem I reaction centre subunit IX / PsaJ	1
PF02365.10	NAM	129	No apical meristem (NAM) protein	1
PF02458.10	Transferase	432	Transferase family	4
PF02519.9	Auxin_inducible	100	Auxin responsive protein	1
PF02529.10	PetG	37	Cytochrome B6-F complex subunit 5	1
PF02790.10	COX2_TM	84	Cytochrome C oxidase subunit II, transmembrane domain	1
PF02798.15	GST_N	76	Glutathione S-transferase, N-terminal domain	1
PF02892.10	zf-BED	45	BED zinc finger	6
PF03004.9	Transposase_24	142	Plant transposase (Ptta/En/Spm family)	2
PF03140.10	DUF247	391	Plant protein of unknown function	1
PF03226.9	Yippee-Mis18	96	Yippee zinc-binding/DNA-binding /Mis18, centromere assembly	1
PF03321.8	GH3	529	GH3 auxin-responsive promoter	1
PF03478.13	DUF295	54	Protein of unknown function (DUF295)	2
PF03732.12	Retrotrans_gag	96	Retrotransposon gag protein	19
PF04654.7	DUF599	216	Protein of unknown function, DUF599	1
PF04827.9	Plant_tran	205	Plant transposon protein	5
PF04937.10	DUF659	153	Protein of unknown function (DUF 659)	4
PF04970.8	LRAT	126	Lecithin retinol acyltransferase	1
PF05115.9	PetL	31	Cytochrome B6-F complex subunit VI (PetL)	1
PF05523.6	FdtA	131	WxcM-like, C-terminal	1
PF05699.9	Dimer_Tnp_hAT	86	hAT family C-terminal dimerisation region	3
PF05742.7	NRDE	273	NRDE protein	2
PF05762.9	VWA_CoxE	222	VWA domain containing CoxE-like protein	1
PF05881.7	CNPase	235	2',3'-cyclic nucleotide 3'-phosphodiesterase (CNP or CNPase)	1
PF07649.7	C1_3	30	C1-like domain	2
PF07676.7	PD40	39	WD40-like Beta Propeller Repeat	2
PF07727.9	RVT_2	246	Reverse transcriptase (RNA-dependent DNA polymerase)	53
PF08284.6	RVP_2	135	Retroviral aspartyl protease	5
PF08387.5	FBD	51	FBD	1
PF08879.5	WRC	46	WRC	1
PF11395.3	DUF2873	43	Protein of unknown function (DUF2873)	1
PF12678.2	zf-rbx1	73	RING-H2 zinc finger	1
PF12734.2	CYSTM	37	Cysteine-rich TM module stress tolerance	1
PF12776.2	Myb_DNA-bind_3	96	Myb/SANT-like DNA-binding domain	1
PF12796.2	Ank_2	89	Ankyrin repeats (3 copies)	1
PF12861.2	zf-Apc11	85	Anaphase-promoting complex subunit 11 RING-H2 finger	1
PF12937.2	F-box-like	47	F-box-like	2
PF13041.1	PPR_2	50	PPR repeat family	1
PF13202.1	EF-hand_5	25	EF hand	1
PF13359.1	DDE_Tnp_4	158	DDE superfamily endonuclease	15
PF13405.1	EF-hand_6	31	EF-hand domain	1
PF13409.1	GST_N_2	70	Glutathione S-transferase, N-terminal domain	1
PF13410.1	GST_C_2	69	Glutathione S-transferase, C-terminal domain	1
PF13417.1	GST_N_3	75	Glutathione S-transferase, N-terminal domain	1
PF13456.1	RVT_3	88	Reverse transcriptase-like	1
PF13504.1	LRR_7	17	Leucine rich repeat	22
PF13516.1	LRR_6	24	Leucine Rich repeat	4
PF13519.1	VWA_2	172	von Willebrand factor type A domain	2
PF13606.1	Ank_3	30	Ankyrin repeat	1
PF13637.1	Ank_4	54	Ankyrin repeats (many copies)	1
PF13639.1	zf-RING_2	44	Ring finger domain	2
PF13650.1	Asp_protease_2	90	Aspartyl protease	2
PF13664.1	DUF4149	101	Domain of unknown function (DUF4149)	1
PF13768.1	VWA_3	155	von Willebrand factor type A domain	2
PF13812.1	PPR_3	34	Pentatricopeptide repeat domain	3
PF13961.1	DUF4219	27	Domain of unknown function (DUF4219)	13
PF13962.1	PGG	113	Domain of unknown function	2
PF13966.1	zf-RVT	86	zinc-binding in reverse transcriptase	4
PF13975.1	gag-asp_proteas	72	gag-polyprotein putative aspartyl protease	2
PF13976.1	gag_pre-integrs	67	GAG-pre-integrase domain	19
PF14223.1	UBN2	119	gag-polypeptide of LTR copia-type	22
PF14227.1	UBN2_2	120	gag-polypeptide of LTR copia-type	14
PF14244.1	UBN2_3	152	gag-polypeptide of LTR copia-type	48
PF14303.1	NAM-associated	154	No apical meristem-associated C-terminal domain	1
PF14379.1	Myb_CC_LHEQLE	51	MYB-CC type transfactor, LHEQLE motif	1
PF14624.1	Vwaint	80	VWA / Hh protein intein-like	1
